# Supplementary material for: Integrated transcriptomic and metabolomic analyses reveal critical gene regulatory network in response to drought stress in Dendrobium nobile Lindl
Source: BMC Plant Biol. 2025 Feb 4;25:145. doi: 10.1186/s12870-025-06176-8 (PMC11792262; doi:10.1186/s12870-025-06176-8)
Supplement: Supplementary file 1 — Supplementary Material 1. [file 12870_2025_6176_MOESM1_ESM.xlsx]

## Sheet: TableS1
Table S1. Basic statistics of transcriptome data.
Sample	Reads No.	Bases (bp)	Q30 (bp)	N (%)	Q20 (%)	Q30 (%)	Clean Reads No.	Clean Data (bp)	Clean Reads %	Clean Data %	Total_Mapped	Multiple_Mapped	Uniquely_Mapped
CK_4	40602528	6130981728	5734911361	0.001194	97.76	93.53	37815006	5710065906	93.13	93.13	33249489 (87.93%)	2259774 (6.80%)	30989715 (93.20%)
CK_5	42845546	6469677446	6018299430	0.001196	97.54	93.02	40022354	6043375454	93.41	93.41	34927868 (87.27%)	2254741 (6.46%)	32673127 (93.54%)
CK_6	42621182	6435798482	5997810234	0.0012	97.62	93.19	39846636	6016842036	93.49	93.49	34809437 (87.36%)	2538733 (7.29%)	32270704 (92.71%)
D20_4	40240458	6076309158	5700007097	0.001193	97.86	93.8	37565946	5672457846	93.35	93.35	32073900 (85.38%)	1876238 (5.85%)	30197662 (94.15%)
D20_5	38521036	5816676436	5416273850	0.001205	97.57	93.11	35860424	5414924024	93.09	93.09	30269611 (84.41%)	1811443 (5.98%)	28458168 (94.02%)
D20_6	38930932	5878570732	5506635571	0.001195	97.79	93.67	36359592	5490298392	93.39	93.39	30881616 (84.93%)	1766014 (5.72%)	29115602 (94.28%)
D40_4	41611742	6283373042	5862670750	0.001187	97.65	93.3	38891984	5872689584	93.46	93.46	33395712 (85.87%)	2180845 (6.53%)	31214867 (93.47%)
D40_5	41233146	6226205046	5819785859	0.001206	97.74	93.47	38039638	5743985338	92.25	92.25	33142476 (87.13%)	2152398 (6.49%)	30990078 (93.51%)
D40_6	44812750	6766725250	6321855573	0.001376	97.71	93.42	41771308	6307467508	93.21	93.21	35627048 (85.29%)	2385789 (6.70%)	33241259 (93.30%)
D60_4	39517452	5967135252	5565119265	0.001192	97.65	93.26	36913644	5573960244	93.41	93.41	32185073 (87.19%)	2001886 (6.22%)	30183187 (93.78%)
D60_5	43605994	6584505094	6150163946	0.001192	97.71	93.4	40800046	6160806946	93.56	93.56	35232598 (86.35%)	2050065 (5.82%)	33182533 (94.18%)
D60_6	42760398	6456820098	6053517054	0.001184	97.85	93.75	39939086	6030801986	93.4	93.4	34675726 (86.82%)	2065960 (5.96%)	32609766 (94.04%)

## Sheet: TableS2
Table S2. Gene expression quantification of transcriptome data.
Gene_ID	CK_4:read count	CK_4:fpkm	CK_5:read count	CK_5:fpkm	CK_6:read count	CK_6:fpkm	D20_4:read count	D20_4:fpkm	D20_5:read count	D20_5:fpkm	D20_6:read count	D20_6:fpkm	D40_4:read count	D40_4:fpkm	D40_5:read count	D40_5:fpkm	D40_6:read count	D40_6:fpkm	D60_4:read count	D60_4:fpkm	D60_5:read count	D60_5:fpkm	D60_6:read count	D60_6:fpkm	Chromosome	Start Site	End Site	Direction	Length	Name	GO	KEGG	eggNOG	eggNOG_Category	Swissprot	Description	BP	CC	MF	Pathway
gene-KFK09_000001	624	29.6141	664	30.1911	667	30.9218	572	27.9466	631	33.2802	518	26.4735	829	39.647	913	43.0238	867	39.4127	814	40.5603	907	41.4503	874	40.4294	CM039718.1	33086	58630	-	1596	gene-KFK09_000001	-	K06126	3KQRE	CH	sp|Q6DF46|COQ6_XENTR Ubiquinone biosynthesis monooxygenase COQ6, mitochondrial OS=Xenopus tropicalis OX=8364 GN=coq6 PE=2 SV=1	XP_028555323.1 ubiquinone biosynthesis monooxygenase COQ6, mitochondrial isoform X1 [Dendrobium catenatum]	-	-	-	ko00130(Ubiquinone and other terpenoid-quinone biosynthesis)
gene-KFK09_000002	2510	28.546	3189	34.7476	3165	35.1619	2872	33.626	2512	31.7493	2502	30.6428	2938	33.6718	1297	14.6466	3232	35.2084	3494	41.7214	3663	40.1159	3905	43.2878	CM039718.1	81450	103466	+	6660	gene-KFK09_000002	GO:0003674;GO:0003676;GO:0003677;GO:0003682;GO:0005488;GO:0005575;GO:0005622;GO:0005623;GO:0005634;GO:0005737;GO:0005829;GO:0006325;GO:0006338;GO:0006996;GO:0008150;GO:0009653;GO:0009987;GO:0010199;GO:0010468;GO:0016043;GO:0019219;GO:0019222;GO:0031323;GO:0032502;GO:0040029;GO:0043044;GO:0043226;GO:0043227;GO:0043229;GO:0043231;GO:0044424;GO:0044444;GO:0044464;GO:0048518;GO:0048522;GO:0048583;GO:…	K11647	3KY9S	BK	sp|Q6EVK6|BRM_ARATH ATP-dependent helicase BRM OS=Arabidopsis thaliana OX=3702 GN=BRM PE=1 SV=1	XP_020690131.1 ATP-dependent helicase BRM-like isoform X1 [Dendrobium catenatum]	GO:0006325//chromatin organization;GO:0006338//chromatin remodeling;GO:0006996//organelle organization;GO:0008150//biological_process;GO:0009653//anatomical structure morphogenesis;GO:0009987//cellular process;GO:0010199//organ boundary specification between lateral organs and the meristem;GO:0010468//regulation of gene expression;GO:0016043//cellular component organization;GO:0019219//regulation…	GO:0005575//cellular_component;GO:0005622//intracellular anatomical structure;GO:0005623//obsolete cell;GO:0005634//nucleus;GO:0005737//cytoplasm;GO:0005829//cytosol;GO:0043226//organelle;GO:0043227//membrane-bounded organelle;GO:0043229//intracellular organelle;GO:0043231//intracellular membrane-bounded organelle;GO:0044424//obsolete intracellular part;GO:0044444//obsolete cytoplasmic part;GO:00…	GO:0003674//molecular_function;GO:0003676//nucleic acid binding;GO:0003677//DNA binding;GO:0003682//chromatin binding;GO:0005488//binding;GO:0097159//organic cyclic compound binding;GO:1901363//heterocyclic compound binding;	-
gene-KFK09_000003	664	9.75253	940	13.2274	931	13.3575	942	14.2436	817	13.3356	834	13.1912	1425	21.0915	685	9.98997	1514	21.2999	1521	23.4553	1641	23.2095	1468	21.0159	CM039718.1	104232	239913	-	5157	gene-KFK09_000003	GO:0000325;GO:0005575;GO:0005622;GO:0005623;GO:0005737;GO:0005773;GO:0005774;GO:0006996;GO:0008150;GO:0009605;GO:0009606;GO:0009628;GO:0009629;GO:0009630;GO:0009657;GO:0009660;GO:0009705;GO:0009959;GO:0009987;GO:0016020;GO:0016043;GO:0031090;GO:0043226;GO:0043227;GO:0043229;GO:0043231;GO:0044422;GO:0044424;GO:0044437;GO:0044444;GO:0044446;GO:0044464;GO:0050896;GO:0071840;GO:0098588;GO:0098805	-	3KPBN	S	sp|F4IP13|SHGR6_ARATH Protein SHOOT GRAVITROPISM 6 OS=Arabidopsis thaliana OX=3702 GN=SGR6 PE=2 SV=1	XP_020575052.1 LOW QUALITY PROTEIN: protein SHOOT GRAVITROPISM 6 [Phalaenopsis equestris]	GO:0006996//organelle organization;GO:0008150//biological_process;GO:0009605//response to external stimulus;GO:0009606//tropism;GO:0009628//response to abiotic stimulus;GO:0009629//response to gravity;GO:0009630//gravitropism;GO:0009657//plastid organization;GO:0009660//amyloplast organization;GO:0009959//negative gravitropism;GO:0009987//cellular process;GO:0016043//cellular component organizati…	GO:0000325//plant-type vacuole;GO:0005575//cellular_component;GO:0005622//intracellular anatomical structure;GO:0005623//obsolete cell;GO:0005737//cytoplasm;GO:0005773//vacuole;GO:0005774//vacuolar membrane;GO:0009705//plant-type vacuole membrane;GO:0016020//membrane;GO:0031090//organelle membrane;GO:0043226//organelle;GO:0043227//membrane-bounded organelle;GO:0043229//intracellular organelle;GO:…	-	-
gene-KFK09_000004	822	50.7427	875	51.7497	872	52.5829	468	29.7418	400	27.4413	478	31.776	295	18.3513	343	21.0242	343	20.2815	180	11.6664	265	15.7527	251	15.1025	CM039718.1	247308	267965	-	1227	gene-KFK09_000004	GO:0003674;GO:0003824;GO:0004672;GO:0004674;GO:0004675;GO:0004888;GO:0005575;GO:0005622;GO:0005623;GO:0005634;GO:0005886;GO:0006464;GO:0006468;GO:0006793;GO:0006796;GO:0006807;GO:0007154;GO:0007165;GO:0007166;GO:0007167;GO:0007178;GO:0008150;GO:0008152;GO:0009909;GO:0009910;GO:0009987;GO:0016020;GO:0016301;GO:0016310;GO:0016740;GO:0016772;GO:0016773;GO:0019199;GO:0019538;GO:0023052;GO:0036211;GO:…	-	3KUX6	T	sp|Q9SII6|PIX13_ARATH Probable serine/threonine-protein kinase PIX13 OS=Arabidopsis thaliana OX=3702 GN=PIX13 PE=1 SV=2	XP_020680474.1 probable serine/threonine-protein kinase PIX13 [Dendrobium catenatum]	GO:0006464//cellular protein modification process;GO:0006468//protein phosphorylation;GO:0006793//phosphorus metabolic process;GO:0006796//phosphate-containing compound metabolic process;GO:0006807//nitrogen compound metabolic process;GO:0007154//cell communication;GO:0007165//signal transduction;GO:0007166//cell surface receptor signaling pathway;GO:0007167//enzyme linked receptor protein signal…	GO:0005575//cellular_component;GO:0005622//intracellular anatomical structure;GO:0005623//obsolete cell;GO:0005634//nucleus;GO:0005886//plasma membrane;GO:0016020//membrane;GO:0043226//organelle;GO:0043227//membrane-bounded organelle;GO:0043229//intracellular organelle;GO:0043231//intracellular membrane-bounded organelle;GO:0044424//obsolete intracellular part;GO:0044464//obsolete cell part;GO:00…	GO:0003674//molecular_function;GO:0003824//catalytic activity;GO:0004672//protein kinase activity;GO:0004674//protein serine/threonine kinase activity;GO:0004675//transmembrane receptor protein serine/threonine kinase activity;GO:0004888//transmembrane signaling receptor activity;GO:0016301//kinase activity;GO:0016740//transferase activity;GO:0016772//transferase activity, transferring phosphorus…	-
gene-KFK09_000005	0	0	0	0	0	0	0	0	0	0	0	0	0	0	0	0	0	0	2	0.49549	3	0.681663	0	0	CM039718.1	284541	284861	+	321	gene-KFK09_000005	-	-	-	-	-	-	-	-	-	-
gene-KFK09_000006	164	6.34097	175	6.48258	196	7.40277	173	6.88616	162	6.96097	152	6.32884	185	7.20819	185	7.10244	174	6.44413	274	11.1231	282	10.4995	249	9.3839	CM039718.1	286922	301423	+	1959	gene-KFK09_000006	GO:0003674;GO:0003824;GO:0005575;GO:0005622;GO:0005623;GO:0005737;GO:0005768;GO:0005773;GO:0005774;GO:0005794;GO:0005802;GO:0008194;GO:0012505;GO:0016020;GO:0016740;GO:0016757;GO:0016758;GO:0031090;GO:0031410;GO:0031982;GO:0031984;GO:0043226;GO:0043227;GO:0043229;GO:0043231;GO:0044422;GO:0044424;GO:0044431;GO:0044437;GO:0044444;GO:0044446;GO:0044464;GO:0047262;GO:0097708;GO:0098588;GO:0098791;GO:…	K13648	3KMQE	G	sp|Q0WQD2|GAUT3_ARATH Probable galacturonosyltransferase 3 OS=Arabidopsis thaliana OX=3702 GN=GAUT3 PE=2 SV=2	PKU73913.1 putative galacturonosyltransferase 3 [Dendrobium catenatum]	-	GO:0005575//cellular_component;GO:0005622//intracellular anatomical structure;GO:0005623//obsolete cell;GO:0005737//cytoplasm;GO:0005768//endosome;GO:0005773//vacuole;GO:0005774//vacuolar membrane;GO:0005794//Golgi apparatus;GO:0005802//trans-Golgi network;GO:0012505//endomembrane system;GO:0016020//membrane;GO:0031090//organelle membrane;GO:0031410//cytoplasmic vesicle;GO:0031982//vesicle;GO:003…	GO:0003674//molecular_function;GO:0003824//catalytic activity;GO:0008194//UDP-glycosyltransferase activity;GO:0016740//transferase activity;GO:0016757//glycosyltransferase activity;GO:0016758//hexosyltransferase activity;GO:0047262//polygalacturonate 4-alpha-galacturonosyltransferase activity;	ko00520(Amino sugar and nucleotide sugar metabolism)
gene-KFK09_000007	18	0.62512	8	0.266182	20	0.678495	25	0.89382	8	0.308762	8	0.299192	18	0.62995	21	0.724159	14	0.465717	14	0.510484	25	0.836061	23	0.778558	CM039718.1	302188	304368	+	2181	gene-KFK09_000007	GO:0003674;GO:0003676;GO:0003723;GO:0003824;GO:0004518;GO:0004519;GO:0005488;GO:0005575;GO:0005622;GO:0005623;GO:0006139;GO:0006725;GO:0006807;GO:0008150;GO:0008152;GO:0009451;GO:0009987;GO:0016070;GO:0016787;GO:0016788;GO:0034641;GO:0043170;GO:0043226;GO:0043227;GO:0043229;GO:0043231;GO:0043412;GO:0044237;GO:0044238;GO:0044424;GO:0044464;GO:0046483;GO:0071704;GO:0090304;GO:0090305;GO:0097159;GO:…	-	3M9FM	S	sp|Q9SII7|PP159_ARATH Pentatricopeptide repeat-containing protein At2g17210 OS=Arabidopsis thaliana OX=3702 GN=PCMP-E77 PE=3 SV=2	XP_020676292.1 pentatricopeptide repeat-containing protein At2g17210 [Dendrobium catenatum]	GO:0006139//nucleobase-containing compound metabolic process;GO:0006725//cellular aromatic compound metabolic process;GO:0006807//nitrogen compound metabolic process;GO:0008150//biological_process;GO:0008152//metabolic process;GO:0009451//RNA modification;GO:0009987//cellular process;GO:0016070//RNA metabolic process;GO:0034641//cellular nitrogen compound metabolic process;GO:0043170//macromolecu…	GO:0005575//cellular_component;GO:0005622//intracellular anatomical structure;GO:0005623//obsolete cell;GO:0043226//organelle;GO:0043227//membrane-bounded organelle;GO:0043229//intracellular organelle;GO:0043231//intracellular membrane-bounded organelle;GO:0044424//obsolete intracellular part;GO:0044464//obsolete cell part;	GO:0003674//molecular_function;GO:0003676//nucleic acid binding;GO:0003723//RNA binding;GO:0003824//catalytic activity;GO:0004518//nuclease activity;GO:0004519//endonuclease activity;GO:0005488//binding;GO:0016787//hydrolase activity;GO:0016788//hydrolase activity, acting on ester bonds;GO:0097159//organic cyclic compound binding;GO:1901363//heterocyclic compound binding;	-
gene-KFK09_000008	0	0	0	0	0	0	1	0.106091	1	0.114525	0	0	4	0.415396	3	0.306976	0	0	3	0.324596	3	0.297706	0	0	CM039718.1	304822	305556	-	735	gene-KFK09_000008	-	-	3M1K1	S	sp|O65499|ZAT3_ARATH Zinc finger protein ZAT3 OS=Arabidopsis thaliana OX=3702 GN=ZAT3 PE=1 SV=1	XP_020676293.1 zinc finger protein ZAT3-like [Dendrobium catenatum]	-	-	-	-
gene-KFK09_000009	0	0	1	0.175285	0	0	0	0	0	0	0	0	0	0	0	0	0	0	0	0	0	0	0	0	CM039718.1	306708	307121	-	414	gene-KFK09_000009	-	-	3M1A6	-	-	PKU73915.1 hypothetical protein MA16_Dca024542 [Dendrobium catenatum]	-	-	-	-
gene-KFK09_000010	144	8.06141	180	9.65425	217	11.8668	142	8.18382	184	11.4475	149	8.98263	174	9.81614	153	8.5048	218	11.6898	220	12.9311	295	15.903	289	15.7695	CM039718.1	324605	404936	+	1353	gene-KFK09_000010	-	K10532	3KKYK	T	sp|Q3UDW8|HGNAT_MOUSE Heparan-alpha-glucosaminide N-acetyltransferase OS=Mus musculus OX=10090 GN=Hgsnat PE=1 SV=2	XP_028553019.1 heparan-alpha-glucosaminide N-acetyltransferase isoform X1 [Dendrobium catenatum]	-	-	-	ko00531(Glycosaminoglycan degradation)
gene-KFK09_000011	0	0	2	0.117996	0	0	1	0.0633958	2	0.136872	2	0.13263	1	0.062056	4	0.244583	4	0.235942	5	0.323277	19	1.12668	12	0.720269	CM039718.1	410775	412297	+	1230	gene-KFK09_000011	GO:0005575;GO:0005622;GO:0005623;GO:0005737;GO:0009507;GO:0009536;GO:0043226;GO:0043227;GO:0043229;GO:0043231;GO:0044424;GO:0044444;GO:0044464	-	3KMIC	S	sp|Q9SD20|MS5L2_ARATH Protein POLLENLESS 3-LIKE 2 OS=Arabidopsis thaliana OX=3702 GN=At3g51280 PE=2 SV=1	XP_020694238.1 protein POLLENLESS 3-LIKE 2 [Dendrobium catenatum]	-	GO:0005575//cellular_component;GO:0005622//intracellular anatomical structure;GO:0005623//obsolete cell;GO:0005737//cytoplasm;GO:0009507//chloroplast;GO:0009536//plastid;GO:0043226//organelle;GO:0043227//membrane-bounded organelle;GO:0043229//intracellular organelle;GO:0043231//intracellular membrane-bounded organelle;GO:0044424//obsolete intracellular part;GO:0044444//obsolete cytoplasmic part;G…	-	-
gene-KFK09_000012	0	0	0	0	0	0	0	0	0	0	0	0	0	0	0	0	0	0	0	0	0	0	0	0	CM039718.1	412747	412998	-	252	gene-KFK09_000012	-	-	-	-	-	-	-	-	-	-
gene-KFK09_000013	56	3.90575	69	4.61066	56	3.81532	45	3.23108	51	3.95303	39	2.92921	116	8.153	63	4.36296	80	5.34453	82	6.00473	86	5.77593	108	7.34197	CM039718.1	413372	415750	+	1086	gene-KFK09_000013	-	-	3KPQD	S	sp|F4JNX2|SDEH4_ARATH Senescence/dehydration-associated protein At4g35985, chloroplastic OS=Arabidopsis thaliana OX=3702 GN=P85 PE=2 SV=1	XP_020694234.1 senescence/dehydration-associated protein At4g35985, chloroplastic [Dendrobium catenatum]	-	-	-	-
gene-KFK09_000014	11	2.80532	8	1.95469	8	1.99299	2	0.525097	0	0	0	0	9	2.313	3	0.759688	19	4.64138	18	4.81976	24	5.89398	24	5.96587	CM039718.1	417660	417956	+	297	gene-KFK09_000014	-	-	2SG10	-	-	PKU83370.1 ataxia telangiectasia mutated family protein [Dendrobium catenatum]	-	-	-	-
gene-KFK09_000015	2497	263.782	2393	242.196	2330	240.441	1559	169.548	1530	179.623	1450	164.954	2279	242.613	2967	311.221	2326	235.364	2980	330.527	3257	331.323	3303	340.101	CM039718.1	423588	436034	-	717	gene-KFK09_000015	GO:0000302;GO:0000303;GO:0000305;GO:0001101;GO:0003674;GO:0003824;GO:0004784;GO:0005488;GO:0005575;GO:0005622;GO:0005623;GO:0005737;GO:0005739;GO:0005759;GO:0006801;GO:0006950;GO:0006970;GO:0006979;GO:0008150;GO:0008152;GO:0009410;GO:0009628;GO:0009635;GO:0009636;GO:0009719;GO:0009725;GO:0009737;GO:0009987;GO:0010033;GO:0010035;GO:0016043;GO:0016209;GO:0016491;GO:0016721;GO:0019430;GO:0022607;GO:…	K04564	3KT7P	P	sp|P35017|SODM_HEVBR Superoxide dismutase [Mn], mitochondrial OS=Hevea brasiliensis OX=3981 GN=SODA PE=2 SV=1	XP_020694235.1 superoxide dismutase [Mn], mitochondrial [Dendrobium catenatum]	GO:0000302//response to reactive oxygen species;GO:0000303//response to superoxide;GO:0000305//response to oxygen radical;GO:0001101//response to acid chemical;GO:0006801//superoxide metabolic process;GO:0006950//response to stress;GO:0006970//response to osmotic stress;GO:0006979//response to oxidative stress;GO:0008150//biological_process;GO:0008152//metabolic process;GO:0009410//response to xe…	GO:0005575//cellular_component;GO:0005622//intracellular anatomical structure;GO:0005623//obsolete cell;GO:0005737//cytoplasm;GO:0005739//mitochondrion;GO:0005759//mitochondrial matrix;GO:0031974//membrane-enclosed lumen;GO:0043226//organelle;GO:0043227//membrane-bounded organelle;GO:0043229//intracellular organelle;GO:0043231//intracellular membrane-bounded organelle;GO:0043233//organelle lumen;…	GO:0003674//molecular_function;GO:0003824//catalytic activity;GO:0004784//superoxide dismutase activity;GO:0005488//binding;GO:0016209//antioxidant activity;GO:0016491//oxidoreductase activity;GO:0016721//oxidoreductase activity, acting on superoxide radicals as acceptor;GO:0030145//manganese ion binding;GO:0043167//ion binding;GO:0043169//cation binding;GO:0046872//metal ion binding;GO:0046914//…	ko04146(Peroxisome)
gene-KFK09_000016	1004	51.9444	1009	50.0143	1255	63.4271	553	29.4544	610	35.0734	570	31.7577	702	36.6003	724	37.1936	721	35.7309	646	35.0914	683	34.0277	647	32.6274	CM039718.1	438200	442359	-	1464	gene-KFK09_000016	GO:0003674;GO:0005215;GO:0005575;GO:0005622;GO:0005623;GO:0005737;GO:0005773;GO:0005774;GO:0006810;GO:0006855;GO:0008150;GO:0009605;GO:0009607;GO:0009624;GO:0015238;GO:0015893;GO:0016020;GO:0022857;GO:0031090;GO:0042221;GO:0042493;GO:0043207;GO:0043226;GO:0043227;GO:0043229;GO:0043231;GO:0044422;GO:0044424;GO:0044437;GO:0044444;GO:0044446;GO:0044464;GO:0050896;GO:0051179;GO:0051234;GO:0051704;GO:…	K03327	3KUWT	V	sp|Q9FHB6|DTX16_ARATH Protein DETOXIFICATION 16 OS=Arabidopsis thaliana OX=3702 GN=DTX16 PE=2 SV=1	XP_020694231.1 protein DETOXIFICATION 16 isoform X1 [Dendrobium catenatum]	GO:0006810//transport;GO:0006855//xenobiotic transmembrane transport;GO:0008150//biological_process;GO:0009605//response to external stimulus;GO:0009607//response to biotic stimulus;GO:0009624//response to nematode;GO:0042221//response to chemical;GO:0043207//response to external biotic stimulus;GO:0050896//response to stimulus;GO:0051179//localization;GO:0051234//establishment of localization;GO…	GO:0005575//cellular_component;GO:0005622//intracellular anatomical structure;GO:0005623//obsolete cell;GO:0005737//cytoplasm;GO:0005773//vacuole;GO:0005774//vacuolar membrane;GO:0016020//membrane;GO:0031090//organelle membrane;GO:0043226//organelle;GO:0043227//membrane-bounded organelle;GO:0043229//intracellular organelle;GO:0043231//intracellular membrane-bounded organelle;GO:0044422//obsolete …	GO:0003674//molecular_function;GO:0005215//transporter activity;GO:0022857//transmembrane transporter activity;	-
gene-KFK09_000017	9	0.465637	6	0.297409	6	0.303237	12	0.639154	9	0.517477	9	0.501437	4	0.208549	5	0.256862	10	0.495574	69	3.74816	75	3.73658	53	2.67272	CM039718.1	444519	448766	-	1464	gene-KFK09_000017	GO:0003674;GO:0005215;GO:0005575;GO:0005622;GO:0005623;GO:0005737;GO:0005773;GO:0005774;GO:0006810;GO:0006855;GO:0008150;GO:0009605;GO:0009607;GO:0009624;GO:0015238;GO:0015893;GO:0016020;GO:0022857;GO:0031090;GO:0042221;GO:0042493;GO:0043207;GO:0043226;GO:0043227;GO:0043229;GO:0043231;GO:0044422;GO:0044424;GO:0044437;GO:0044444;GO:0044446;GO:0044464;GO:0050896;GO:0051179;GO:0051234;GO:0051704;GO:…	K03327	3KUWT	V	sp|Q9FHB6|DTX16_ARATH Protein DETOXIFICATION 16 OS=Arabidopsis thaliana OX=3702 GN=DTX16 PE=2 SV=1	XP_020694233.1 protein DETOXIFICATION 16 [Dendrobium catenatum]	GO:0006810//transport;GO:0006855//xenobiotic transmembrane transport;GO:0008150//biological_process;GO:0009605//response to external stimulus;GO:0009607//response to biotic stimulus;GO:0009624//response to nematode;GO:0042221//response to chemical;GO:0043207//response to external biotic stimulus;GO:0050896//response to stimulus;GO:0051179//localization;GO:0051234//establishment of localization;GO…	GO:0005575//cellular_component;GO:0005622//intracellular anatomical structure;GO:0005623//obsolete cell;GO:0005737//cytoplasm;GO:0005773//vacuole;GO:0005774//vacuolar membrane;GO:0016020//membrane;GO:0031090//organelle membrane;GO:0043226//organelle;GO:0043227//membrane-bounded organelle;GO:0043229//intracellular organelle;GO:0043231//intracellular membrane-bounded organelle;GO:0044422//obsolete …	GO:0003674//molecular_function;GO:0005215//transporter activity;GO:0022857//transmembrane transporter activity;	-
gene-KFK09_000018	437	74.0492	347	56.3334	298	49.3266	170	29.6556	117	22.0327	132	24.0869	188	32.1025	501	84.2948	181	29.3779	176	31.3123	114	18.6016	113	18.6634	CM039718.1	454524	455629	+	447	gene-KFK09_000018	-	-	3KR80	A	sp|P80022|RNLE_SOLLC Extracellular ribonuclease LE OS=Solanum lycopersicum OX=4081 PE=1 SV=2	XP_020694225.1 ribonuclease 3 [Dendrobium catenatum]	-	-	-	-
gene-KFK09_000019	8551	990.342	9088	1008.4	8584	971.146	4324	515.553	3408	438.643	4232	527.817	4559	532.085	4021	462.41	4127	457.832	4912	597.297	3810	424.914	3349	378.056	CM039718.1	468414	469572	+	654	gene-KFK09_000019	-	K01166	3KR80	A	sp|P80022|RNLE_SOLLC Extracellular ribonuclease LE OS=Solanum lycopersicum OX=4081 PE=1 SV=2	XP_020694225.1 ribonuclease 3 [Dendrobium catenatum]	-	-	-	-
gene-KFK09_000020	495	13.9328	468	12.6205	490	13.4727	311	9.01182	344	10.7605	376	11.397	521	14.7779	518	14.4773	567	15.2869	540	15.9584	535	14.5009	565	15.5008	CM039718.1	471400	540528	-	2691	gene-KFK09_000020	GO:0005575;GO:0005622;GO:0005623;GO:0005737;GO:0005975;GO:0007275;GO:0008150;GO:0008152;GO:0009507;GO:0009536;GO:0009791;GO:0032501;GO:0032502;GO:0043226;GO:0043227;GO:0043229;GO:0043231;GO:0044238;GO:0044424;GO:0044444;GO:0044464;GO:0048856;GO:0071704	K00700	3KV2S	G	sp|D2WL32|GLGB3_ARATH 1,4-alpha-glucan-branching enzyme 3, chloroplastic/amyloplastic OS=Arabidopsis thaliana OX=3702 GN=SBE3 PE=1 SV=1	XP_020694227.1 1,4-alpha-glucan-branching enzyme 3, chloroplastic/amyloplastic isoform X1 [Dendrobium catenatum]	GO:0005975//carbohydrate metabolic process;GO:0007275//multicellular organism development;GO:0008150//biological_process;GO:0008152//metabolic process;GO:0009791//post-embryonic development;GO:0032501//multicellular organismal process;GO:0032502//developmental process;GO:0044238//primary metabolic process;GO:0048856//anatomical structure development;GO:0071704//organic substance metabolic process;	GO:0005575//cellular_component;GO:0005622//intracellular anatomical structure;GO:0005623//obsolete cell;GO:0005737//cytoplasm;GO:0009507//chloroplast;GO:0009536//plastid;GO:0043226//organelle;GO:0043227//membrane-bounded organelle;GO:0043229//intracellular organelle;GO:0043231//intracellular membrane-bounded organelle;GO:0044424//obsolete intracellular part;GO:0044444//obsolete cytoplasmic part;G…	-	ko00500(Starch and sucrose metabolism)
gene-KFK09_000021	0	0	0	0	0	0	0	0	0	0	0	0	0	0	2	0.0713221	0	0	0	0	0	0	0	0	CM039718.1	554222	561874	-	2109	gene-KFK09_000021	-	-	3KUJ6	J	sp|F4I6M4|TORL1_ARATH TORTIFOLIA1-like protein 1 OS=Arabidopsis thaliana OX=3702 GN=TOR1L1 PE=2 SV=1	PKU80907.1 Microtubule-associated protein SPIRAL2-like [Dendrobium catenatum]	-	-	-	-
gene-KFK09_000022	13	2.64696	10	1.95075	11	2.18787	15	3.14423	21	4.75188	8	1.75413	4	0.820741	5	1.01088	5	0.975162	4	0.855119	4	0.784279	5	0.992306	CM039718.1	590304	590675	+	372	gene-KFK09_000022	-	-	3M4CF	T	-	PKU61443.1 Putative disease resistance protein RGA1 [Dendrobium catenatum]	-	-	-	-
gene-KFK09_000023	196	4.45818	205	4.46739	183	4.06611	55	1.28791	65	1.64308	50	1.22473	90	2.06294	65	1.46805	86	1.87372	39	0.931387	19	0.416162	27	0.598602	CM039718.1	590775	594104	+	3330	gene-KFK09_000023	-	-	3IN2Y	T	sp|Q7XA40|RGA3_SOLBU Putative disease resistance protein RGA3 OS=Solanum bulbocastanum OX=147425 GN=RGA3 PE=2 SV=2	XP_020702800.1 putative disease resistance protein RGA4 [Dendrobium catenatum]	-	-	-	-
gene-KFK09_000024	0	0	0	0	0	0	0	0	0	0	0	0	4	0.489288	14	1.68738	5	0.581347	7	0.89212	11	1.28577	18	2.12964	CM039718.1	607952	608575	-	624	gene-KFK09_000024	GO:0003674;GO:0003824;GO:0005488;GO:0005515;GO:0005575;GO:0005622;GO:0005623;GO:0005737;GO:0006091;GO:0006417;GO:0008150;GO:0008152;GO:0009055;GO:0009507;GO:0009532;GO:0009534;GO:0009536;GO:0009570;GO:0009579;GO:0009889;GO:0009890;GO:0009892;GO:0009987;GO:0010035;GO:0010038;GO:0010468;GO:0010556;GO:0010558;GO:0010605;GO:0010608;GO:0010629;GO:0016020;GO:0016491;GO:0017148;GO:0019222;GO:0019904;GO:…	-	3KZ9U	C	sp|P00289|PLAS_SPIOL Plastocyanin, chloroplastic OS=Spinacia oleracea OX=3562 GN=PETE PE=1 SV=2	PKU73931.1 Plastocyanin, chloroplastic [Dendrobium catenatum]	GO:0006091//generation of precursor metabolites and energy;GO:0006417//regulation of translation;GO:0008150//biological_process;GO:0008152//metabolic process;GO:0009889//regulation of biosynthetic process;GO:0009890//negative regulation of biosynthetic process;GO:0009892//negative regulation of metabolic process;GO:0009987//cellular process;GO:0010035//response to inorganic substance;GO:0010038//…	GO:0005575//cellular_component;GO:0005622//intracellular anatomical structure;GO:0005623//obsolete cell;GO:0005737//cytoplasm;GO:0009507//chloroplast;GO:0009532//plastid stroma;GO:0009534//chloroplast thylakoid;GO:0009536//plastid;GO:0009570//chloroplast stroma;GO:0009579//thylakoid;GO:0016020//membrane;GO:0031976//plastid thylakoid;GO:0031977//thylakoid lumen;GO:0031984//organelle subcompartment…	GO:0003674//molecular_function;GO:0003824//catalytic activity;GO:0005488//binding;GO:0005515//protein binding;GO:0009055//electron transfer activity;GO:0016491//oxidoreductase activity;GO:0019904//protein domain specific binding;GO:0046028//electron transporter, transferring electrons from cytochrome b6/f complex of photosystem II activity;	-
gene-KFK09_000025	863	138.783	814	125.414	877	137.769	808	133.769	877	156.736	994	172.14	1581	256.212	2096	334.689	1490	229.517	961	162.26	952	147.424	856	134.175	CM039718.1	610970	611440	-	471	gene-KFK09_000025	GO:0003674;GO:0003824;GO:0005488;GO:0005515;GO:0005575;GO:0005622;GO:0005623;GO:0005737;GO:0006091;GO:0006417;GO:0008150;GO:0008152;GO:0009055;GO:0009507;GO:0009532;GO:0009534;GO:0009536;GO:0009570;GO:0009579;GO:0009889;GO:0009890;GO:0009892;GO:0009987;GO:0010035;GO:0010038;GO:0010468;GO:0010556;GO:0010558;GO:0010605;GO:0010608;GO:0010629;GO:0016020;GO:0016491;GO:0017148;GO:0019222;GO:0019904;GO:…	K02638	4JP3N	C	sp|P16002|PLAS_PEA Plastocyanin, chloroplastic OS=Pisum sativum OX=3888 GN=PETE PE=1 SV=1	XP_028553014.1 plastocyanin-like [Dendrobium catenatum]	GO:0006091//generation of precursor metabolites and energy;GO:0006417//regulation of translation;GO:0008150//biological_process;GO:0008152//metabolic process;GO:0009889//regulation of biosynthetic process;GO:0009890//negative regulation of biosynthetic process;GO:0009892//negative regulation of metabolic process;GO:0009987//cellular process;GO:0010035//response to inorganic substance;GO:0010038//…	GO:0005575//cellular_component;GO:0005622//intracellular anatomical structure;GO:0005623//obsolete cell;GO:0005737//cytoplasm;GO:0009507//chloroplast;GO:0009532//plastid stroma;GO:0009534//chloroplast thylakoid;GO:0009536//plastid;GO:0009570//chloroplast stroma;GO:0009579//thylakoid;GO:0016020//membrane;GO:0031976//plastid thylakoid;GO:0031977//thylakoid lumen;GO:0031984//organelle subcompartment…	GO:0003674//molecular_function;GO:0003824//catalytic activity;GO:0005488//binding;GO:0005515//protein binding;GO:0009055//electron transfer activity;GO:0016491//oxidoreductase activity;GO:0019904//protein domain specific binding;GO:0046028//electron transporter, transferring electrons from cytochrome b6/f complex of photosystem II activity;	ko00195(Photosynthesis)
gene-KFK09_000026	104	4.68053	132	5.69159	142	6.24276	191	8.84942	149	7.45232	186	9.01455	232	10.5219	260	11.6188	218	9.39771	198	9.35601	228	9.88108	201	8.8172	CM039718.1	613444	660713	-	1683	gene-KFK09_000026	-	-	3KSV1	T	sp|Q9XI84|RBCMT_ARATH [Fructose-bisphosphate aldolase]-lysine N-methyltransferase, chloroplastic OS=Arabidopsis thaliana OX=3702 GN=LSMT-L PE=1 SV=1	XP_020591612.1 uncharacterized protein LOC110032354 [Phalaenopsis equestris]	-	-	-	-
gene-KFK09_000027	326	30.9429	340	30.9186	361	33.4716	209	20.4225	201	21.2023	258	26.3713	809	77.3811	1063	100.185	818	74.3704	358	35.6771	311	28.4257	332	30.7152	CM039718.1	662615	664361	+	798	gene-KFK09_000027	-	-	3KWV7	S	-	XP_020686145.1 uncharacterized protein LOC110102238 [Dendrobium catenatum]	-	-	-	-
gene-KFK09_000028	0	0	4	0.509248	2	0.259614	0	0	0	0	0	0	0	0	1	0.131946	0	0	5	0.697597	4	0.511845	0	0	CM039718.1	665885	667890	-	570	gene-KFK09_000028	-	-	3KZ8X	-	-	XP_020686146.1 uncharacterized protein LOC110102239 [Dendrobium catenatum]	-	-	-	-
gene-KFK09_000029	650	205.139	569	172.046	538	165.861	592	192.343	545	191.15	616	209.356	550	174.92	782	245.056	569	172.009	637	211.076	733	222.765	666	204.872	CM039718.1	670173	670886	-	240	gene-KFK09_000029	-	-	3GK3Y	S	-	XP_020686147.1 uncharacterized protein LOC110102240 [Dendrobium catenatum]	-	-	-	-
gene-KFK09_000030	39	6.7443	44	7.28992	46	7.77063	67	11.928	60	11.531	74	13.7808	53	9.23615	49	8.41381	73	12.092	77	13.9806	119	19.8165	64	10.7876	CM039718.1	685813	696719	+	438	gene-KFK09_000030	-	-	3M0C9	-	-	XP_020686150.1 uncharacterized protein LOC110102242 [Dendrobium catenatum]	-	-	-	-
gene-KFK09_000031	136	16.588	147	17.1779	154	18.3485	128	16.0725	113	15.3171	116	15.2364	166	20.4035	202	24.4642	204	23.8335	166	21.2582	129	15.1514	167	19.8538	CM039718.1	697931	701639	-	621	gene-KFK09_000031	-	-	3IAGI	S	sp|A2RVU1|MWL1_ARATH Protein MODIFYING WALL LIGNIN-1 OS=Arabidopsis thaliana OX=3702 GN=MWL1 PE=1 SV=2	XP_020686135.1 uncharacterized protein LOC110102232 [Dendrobium catenatum]	-	-	-	-
gene-KFK09_000032	1647	34.3663	1989	39.7624	1943	39.604	2776	59.6319	2539	58.8769	2579	57.9509	2376	49.9608	1495	30.9746	2553	51.0263	2665	58.3849	2994	60.1587	2905	59.0824	CM039718.1	703490	745379	-	3630	gene-KFK09_000032	GO:0000147;GO:0003674;GO:0005488;GO:0005509;GO:0005575;GO:0005622;GO:0005623;GO:0005737;GO:0005856;GO:0005938;GO:0006810;GO:0006886;GO:0006897;GO:0006996;GO:0007010;GO:0008104;GO:0008150;GO:0009987;GO:0015031;GO:0015629;GO:0015833;GO:0016043;GO:0016192;GO:0022607;GO:0030029;GO:0030036;GO:0030479;GO:0030863;GO:0030864;GO:0030865;GO:0030866;GO:0033036;GO:0034613;GO:0042886;GO:0043167;GO:0043169;GO:…	-	3KSG7	TU	sp|Q9HGL2|YHLA_SCHPO Uncharacterized calcium-binding protein C800.10c OS=Schizosaccharomyces pombe (strain 972 / ATCC 24843) OX=284812 GN=SPBC800.10c PE=4 SV=1	XP_020686136.2 epidermal growth factor receptor substrate 15-like 1 isoform X2 [Dendrobium catenatum]	GO:0000147//actin cortical patch assembly;GO:0006810//transport;GO:0006886//intracellular protein transport;GO:0006897//endocytosis;GO:0006996//organelle organization;GO:0007010//cytoskeleton organization;GO:0008104//protein localization;GO:0008150//biological_process;GO:0009987//cellular process;GO:0015031//protein transport;GO:0015833//peptide transport;GO:0016043//cellular component organizati…	GO:0005575//cellular_component;GO:0005622//intracellular anatomical structure;GO:0005623//obsolete cell;GO:0005737//cytoplasm;GO:0005856//cytoskeleton;GO:0005938//cell cortex;GO:0015629//actin cytoskeleton;GO:0030479//actin cortical patch;GO:0030863//cortical cytoskeleton;GO:0030864//cortical actin cytoskeleton;GO:0043226//organelle;GO:0043228//non-membrane-bounded organelle;GO:0043229//intracell…	GO:0003674//molecular_function;GO:0005488//binding;GO:0005509//calcium ion binding;GO:0043167//ion binding;GO:0043169//cation binding;GO:0046872//metal ion binding;	-
gene-KFK09_000033	33	1.00747	56	1.63797	46	1.37184	494	15.5262	339	11.5017	496	16.3069	127	3.9072	115	3.48611	102	2.98279	163	5.22481	281	8.26101	224	6.66561	CM039718.1	748539	758864	-	2481	gene-KFK09_000033	-	-	3KSTE	S	sp|Q9SD39|PMTR_ARATH Probable methyltransferase PMT27 OS=Arabidopsis thaliana OX=3702 GN=At3g51070 PE=3 SV=1	XP_020686139.2 probable methyltransferase PMT27 isoform X1 [Dendrobium catenatum]	-	-	-	-
gene-KFK09_000034	12	1.89359	9	1.36065	10	1.54146	22	3.57394	19	3.33197	14	2.37904	18	2.86233	33	5.17063	23	3.47645	27	4.47334	32	4.86253	30	4.61422	CM039718.1	765202	765681	-	480	gene-KFK09_000034	-	-	3IJ8Y	S	-	XP_020686149.1 uncharacterized protein LOC110102241 [Dendrobium catenatum]	-	-	-	-
gene-KFK09_000035	227	15.6165	181	11.9299	239	16.0614	223	15.7937	207	15.826	207	15.3355	215	14.9053	237	16.1894	228	15.0244	250	18.0577	230	15.2368	272	18.239	CM039718.1	774464	798332	-	1101	gene-KFK09_000035	GO:0000278;GO:0000280;GO:0000281;GO:0000910;GO:0000911;GO:0000919;GO:0005575;GO:0005622;GO:0005623;GO:0005634;GO:0005737;GO:0005768;GO:0005829;GO:0005886;GO:0006810;GO:0006897;GO:0006898;GO:0006996;GO:0007049;GO:0008150;GO:0009504;GO:0009832;GO:0009920;GO:0009987;GO:0012505;GO:0016020;GO:0016043;GO:0016192;GO:0022402;GO:0022607;GO:0031410;GO:0031982;GO:0032506;GO:0042546;GO:0043226;GO:0043227;GO:…	-	3KRXJ	T	sp|Q8VWF1|SH3P2_ARATH SH3 domain-containing protein 2 OS=Arabidopsis thaliana OX=3702 GN=SH3P2 PE=1 SV=1	XP_020686140.1 SH3 domain-containing protein 2 [Dendrobium catenatum]	GO:0000278//mitotic cell cycle;GO:0000280//nuclear division;GO:0000281//mitotic cytokinesis;GO:0000910//cytokinesis;GO:0000911//cytokinesis by cell plate formation;GO:0000919//cell plate assembly;GO:0006810//transport;GO:0006897//endocytosis;GO:0006898//receptor-mediated endocytosis;GO:0006996//organelle organization;GO:0007049//cell cycle;GO:0008150//biological_process;GO:0009832//plant-type cel…	GO:0005575//cellular_component;GO:0005622//intracellular anatomical structure;GO:0005623//obsolete cell;GO:0005634//nucleus;GO:0005737//cytoplasm;GO:0005768//endosome;GO:0005829//cytosol;GO:0005886//plasma membrane;GO:0009504//cell plate;GO:0012505//endomembrane system;GO:0016020//membrane;GO:0031410//cytoplasmic vesicle;GO:0031982//vesicle;GO:0043226//organelle;GO:0043227//membrane-bounded organ…	-	-
gene-KFK09_000036	333	20.162	352	20.4188	374	22.1201	440	27.4259	436	29.3372	450	29.3407	455	27.7615	313	18.8173	461	26.7358	419	26.6358	470	27.4027	523	30.8648	CM039718.1	800831	817111	-	1251	gene-KFK09_000036	-	-	3KNF5	S	sp|Q9SD33|PHAF1_ARATH PHAF1 protein At3g51130 OS=Arabidopsis thaliana OX=3702 GN=At3g51130 PE=1 SV=2	XP_020686152.1 UPF0183 protein At3g51130 [Dendrobium catenatum]	-	-	-	-
gene-KFK09_000037	13	0.349545	22	0.566735	19	0.499044	91	2.51895	92	2.7491	86	2.49016	52	1.40898	40	1.06793	44	1.13322	85	2.39962	77	1.99369	81	2.12284	CM039718.1	825127	833717	+	2817	gene-KFK09_000037	GO:0003674;GO:0003774;GO:0003777;GO:0003824;GO:0005575;GO:0005622;GO:0005623;GO:0005856;GO:0005871;GO:0005875;GO:0006928;GO:0007017;GO:0007018;GO:0008150;GO:0009987;GO:0015630;GO:0016462;GO:0016787;GO:0016817;GO:0016818;GO:0016887;GO:0017111;GO:0032991;GO:0043226;GO:0043228;GO:0043229;GO:0043232;GO:0044422;GO:0044424;GO:0044430;GO:0044446;GO:0044464	K11498	3KX5E	Z	sp|Q7X7H4|KN7F_ORYSJ Kinesin-like protein KIN-7F OS=Oryza sativa subsp. japonica OX=39947 GN=KIN7F PE=1 SV=2	XP_020685389.1 kinesin-like protein KIN-7F [Dendrobium catenatum]	GO:0006928//movement of cell or subcellular component;GO:0007017//microtubule-based process;GO:0007018//microtubule-based movement;GO:0008150//biological_process;GO:0009987//cellular process;	GO:0005575//cellular_component;GO:0005622//intracellular anatomical structure;GO:0005623//obsolete cell;GO:0005856//cytoskeleton;GO:0005871//kinesin complex;GO:0005875//microtubule associated complex;GO:0015630//microtubule cytoskeleton;GO:0032991//protein-containing complex;GO:0043226//organelle;GO:0043228//non-membrane-bounded organelle;GO:0043229//intracellular organelle;GO:0043232//intracellu…	GO:0003674//molecular_function;GO:0003774//cytoskeletal motor activity;GO:0003777//microtubule motor activity;GO:0003824//catalytic activity;GO:0016462//pyrophosphatase activity;GO:0016787//hydrolase activity;GO:0016817//hydrolase activity, acting on acid anhydrides;GO:0016818//hydrolase activity, acting on acid anhydrides, in phosphorus-containing anhydrides;GO:0016887//ATP hydrolysis activity;G…	-
gene-KFK09_000038	0	0	0	0	0	0	0	0	1	0.275086	0	0	0	0	1	0.245781	0	0	0	0	0	0	0	0	CM039718.1	834687	834992	-	306	gene-KFK09_000038	-	-	-	-	-	-	-	-	-	-
gene-KFK09_000039	313	9.8047	389	11.6745	366	11.1995	510	16.4467	450	15.6655	426	14.3704	462	14.5839	322	10.0154	518	15.5426	500	16.4446	513	15.4744	586	17.892	CM039718.1	835059	847895	-	2418	gene-KFK09_000039	GO:0003674;GO:0005488;GO:0005515;GO:0005575;GO:0005622;GO:0005623;GO:0005737;GO:0006996;GO:0008150;GO:0009507;GO:0009526;GO:0009528;GO:0009536;GO:0009657;GO:0009658;GO:0009706;GO:0009941;GO:0009987;GO:0010020;GO:0016020;GO:0016021;GO:0016043;GO:0019866;GO:0031090;GO:0031224;GO:0031300;GO:0031301;GO:0031350;GO:0031351;GO:0031352;GO:0031353;GO:0031356;GO:0031357;GO:0031967;GO:0031969;GO:0031975;GO:…	-	3GDTX	S	sp|Q9FIG9|ARC6_ARATH Protein ACCUMULATION AND REPLICATION OF CHLOROPLASTS 6, chloroplastic OS=Arabidopsis thaliana OX=3702 GN=ARC6 PE=1 SV=1	XP_020685390.2 protein ACCUMULATION AND REPLICATION OF CHLOROPLASTS 6, chloroplastic [Dendrobium catenatum]	GO:0006996//organelle organization;GO:0008150//biological_process;GO:0009657//plastid organization;GO:0009658//chloroplast organization;GO:0009987//cellular process;GO:0010020//chloroplast fission;GO:0016043//cellular component organization;GO:0043572//plastid fission;GO:0048285//organelle fission;GO:0071840//cellular component organization or biogenesis;	GO:0005575//cellular_component;GO:0005622//intracellular anatomical structure;GO:0005623//obsolete cell;GO:0005737//cytoplasm;GO:0009507//chloroplast;GO:0009526//plastid envelope;GO:0009528//plastid inner membrane;GO:0009536//plastid;GO:0009706//chloroplast inner membrane;GO:0009941//chloroplast envelope;GO:0016020//membrane;GO:0016021//integral component of membrane;GO:0019866//organelle inner m…	GO:0003674//molecular_function;GO:0005488//binding;GO:0005515//protein binding;GO:0043621//protein self-association;	-
gene-KFK09_000040	62	14.9083	73	16.8173	59	13.8584	19	4.70336	30	8.01678	33	8.54513	120	29.0777	187	44.648	107	24.6447	108	27.2661	93	21.5341	111	26.0154	CM039718.1	856379	856693	-	315	gene-KFK09_000040	GO:0005575;GO:0005622;GO:0005623;GO:0005634;GO:0005737;GO:0008150;GO:0043226;GO:0043227;GO:0043229;GO:0043231;GO:0044424;GO:0044464;GO:0048580;GO:0050789;GO:0050793;GO:0051239;GO:0065007;GO:1900140;GO:2000026	K14488	3M1RI	S	sp|Q9ZUZ3|SAU32_ARATH Auxin-responsive protein SAUR32 OS=Arabidopsis thaliana OX=3702 GN=SAUR32 PE=2 SV=1	XP_020685364.1 auxin-responsive protein SAUR32-like [Dendrobium catenatum]	GO:0008150//biological_process;GO:0048580//regulation of post-embryonic development;GO:0050789//regulation of biological process;GO:0050793//regulation of developmental process;GO:0051239//regulation of multicellular organismal process;GO:0065007//biological regulation;GO:1900140//regulation of seedling development;GO:2000026//regulation of multicellular organismal development;	GO:0005575//cellular_component;GO:0005622//intracellular anatomical structure;GO:0005623//obsolete cell;GO:0005634//nucleus;GO:0005737//cytoplasm;GO:0043226//organelle;GO:0043227//membrane-bounded organelle;GO:0043229//intracellular organelle;GO:0043231//intracellular membrane-bounded organelle;GO:0044424//obsolete intracellular part;GO:0044464//obsolete cell part;	-	ko04075(Plant hormone signal transduction)
gene-KFK09_000041	2	0.420798	3	0.604732	2	0.411055	1	0.216602	1	0.233823	0	0	11	2.33227	14	2.9248	14	2.82147	10	2.20906	4	0.810422	2	0.410153	CM039718.1	861715	862074	-	360	gene-KFK09_000041	-	-	-	-	-	-	-	-	-	-
gene-KFK09_000042	429	53.0948	467	55.3745	512	61.9	409	52.112	489	67.2584	503	67.0397	589	73.4604	638	78.4043	534	63.3052	501	65.1023	587	69.9585	453	54.6469	CM039718.1	867008	875868	-	612	gene-KFK09_000042	GO:0000428;GO:0005575;GO:0005622;GO:0005623;GO:0005634;GO:0005654;GO:0005667;GO:0016591;GO:0016592;GO:0030880;GO:0031974;GO:0031981;GO:0032991;GO:0043226;GO:0043227;GO:0043229;GO:0043231;GO:0043233;GO:0044422;GO:0044424;GO:0044428;GO:0044446;GO:0044451;GO:0044464;GO:0044798;GO:0055029;GO:0061695;GO:0070013;GO:0070847;GO:0090575;GO:1902494;GO:1990234	K15151	3KTF9	K	sp|F4HPA7|MD10B_ARATH Mediator of RNA polymerase II transcription subunit 10b OS=Arabidopsis thaliana OX=3702 GN=MED10B PE=1 SV=1	XP_020685480.1 mediator of RNA polymerase II transcription subunit 10b [Dendrobium catenatum]	-	GO:0000428//DNA-directed RNA polymerase complex;GO:0005575//cellular_component;GO:0005622//intracellular anatomical structure;GO:0005623//obsolete cell;GO:0005634//nucleus;GO:0005654//nucleoplasm;GO:0005667//transcription regulator complex;GO:0016591//RNA polymerase II, holoenzyme;GO:0016592//mediator complex;GO:0030880//RNA polymerase complex;GO:0031974//membrane-enclosed lumen;GO:0031981//nucle…	-	-
gene-KFK09_000043	1890	39.8984	2400	48.5403	2163	44.6043	2085	45.3126	1700	39.8828	1656	37.6464	2561	54.4812	1690	35.4246	2728	55.1622	2592	57.4503	2921	59.379	2886	59.3831	CM039718.1	878025	885300	-	3588	gene-KFK09_000043	GO:0003674;GO:0003824;GO:0004842;GO:0005488;GO:0005515;GO:0005575;GO:0005622;GO:0005623;GO:0005737;GO:0005829;GO:0006464;GO:0006807;GO:0008150;GO:0008152;GO:0009987;GO:0016567;GO:0016740;GO:0019538;GO:0019787;GO:0019899;GO:0031625;GO:0032446;GO:0036211;GO:0043170;GO:0043412;GO:0044237;GO:0044238;GO:0044260;GO:0044267;GO:0044389;GO:0044424;GO:0044444;GO:0044464;GO:0061630;GO:0061659;GO:0070647;GO:…	K10581	3KU8A	O	sp|Q9ZVX1|UBC23_ARATH Probable ubiquitin-conjugating enzyme E2 23 OS=Arabidopsis thaliana OX=3702 GN=UBC23 PE=1 SV=1	XP_020685339.1 probable ubiquitin-conjugating enzyme E2 23 [Dendrobium catenatum]	GO:0006464//cellular protein modification process;GO:0006807//nitrogen compound metabolic process;GO:0008150//biological_process;GO:0008152//metabolic process;GO:0009987//cellular process;GO:0016567//protein ubiquitination;GO:0019538//protein metabolic process;GO:0032446//protein modification by small protein conjugation;GO:0036211//protein modification process;GO:0043170//macromolecule metabolic…	GO:0005575//cellular_component;GO:0005622//intracellular anatomical structure;GO:0005623//obsolete cell;GO:0005737//cytoplasm;GO:0005829//cytosol;GO:0044424//obsolete intracellular part;GO:0044444//obsolete cytoplasmic part;GO:0044464//obsolete cell part;	GO:0003674//molecular_function;GO:0003824//catalytic activity;GO:0004842//ubiquitin-protein transferase activity;GO:0005488//binding;GO:0005515//protein binding;GO:0016740//transferase activity;GO:0019787//ubiquitin-like protein transferase activity;GO:0019899//enzyme binding;GO:0031625//ubiquitin protein ligase binding;GO:0044389//ubiquitin-like protein ligase binding;GO:0061630//ubiquitin prote…	ko04120(Ubiquitin mediated proteolysis)
gene-KFK09_000044	98	11.8956	115	13.3739	103	12.2131	88	10.9967	71	9.57774	93	12.1566	95	11.6206	149	17.9586	128	14.8825	86	10.9603	153	17.8838	141	16.6822	CM039718.1	915309	917424	+	624	gene-KFK09_000044	-	-	3KXEK	E	sp|Q80ZQ9|ABITM_MOUSE Protein Abitram OS=Mus musculus OX=10090 GN=Abitram PE=1 SV=2	XP_020685363.1 uncharacterized protein LOC110101705 [Dendrobium catenatum]	-	-	-	-
gene-KFK09_000045	966	69.8838	965	66.8844	936	66.1457	1157	86.1692	1217	97.8438	1145	89.2019	1378	100.46	1373	98.6267	1237	85.7181	1243	94.4135	1370	95.4393	1338	94.347	CM039718.1	921607	944984	-	1047	gene-KFK09_000045	GO:0005575;GO:0016020	-	3KM7Y	S	sp|Q54IK2|TM120_DICDI Transmembrane protein 120 homolog OS=Dictyostelium discoideum OX=44689 GN=tmem120 PE=3 SV=1	XP_020685371.1 transmembrane protein 120 homolog isoform X2 [Dendrobium catenatum]	-	GO:0005575//cellular_component;GO:0016020//membrane;	-	-
gene-KFK09_000046	170	13.7129	150	11.5923	175	13.7894	212	17.605	213	19.0943	209	18.155	183	14.8756	217	17.3806	201	15.5303	268	22.6975	301	23.3805	202	15.882	CM039718.1	958151	959089	-	939	gene-KFK09_000046	-	-	3KPVB	S	sp|Q8VZF6|EDR2L_ARATH Protein ENHANCED DISEASE RESISTANCE 2-like OS=Arabidopsis thaliana OX=3702 GN=EDR2L PE=2 SV=1	XP_020685436.1 protein ENHANCED DISEASE RESISTANCE 2 [Dendrobium catenatum]	-	-	-	-
gene-KFK09_000047	131	8.77314	117	7.50702	132	8.63543	106	7.30817	96	7.14493	96	6.92347	119	8.03107	124	8.24574	135	8.66006	94	6.6096	137	8.8351	143	9.33452	CM039718.1	974297	989388	-	1131	gene-KFK09_000047	GO:0000041;GO:0003674;GO:0005215;GO:0005381;GO:0005384;GO:0005575;GO:0005622;GO:0005623;GO:0005737;GO:0005783;GO:0006810;GO:0006811;GO:0006812;GO:0006826;GO:0006828;GO:0006873;GO:0006875;GO:0006879;GO:0006880;GO:0008150;GO:0008324;GO:0009987;GO:0010035;GO:0010038;GO:0010039;GO:0010168;GO:0012505;GO:0015075;GO:0015318;GO:0016020;GO:0019725;GO:0022857;GO:0022890;GO:0030001;GO:0030003;GO:0030026;GO:…	-	3KM2D	S	sp|Q8LPT3|MEBL_ARATH Membrane protein of ER body-like protein OS=Arabidopsis thaliana OX=3702 GN=MEBL PE=2 SV=1	XP_020685435.1 membrane protein of ER body-like protein isoform X1 [Dendrobium catenatum]	GO:0000041//transition metal ion transport;GO:0006810//transport;GO:0006811//ion transport;GO:0006812//cation transport;GO:0006826//iron ion transport;GO:0006828//manganese ion transport;GO:0006873//cellular ion homeostasis;GO:0006875//cellular metal ion homeostasis;GO:0006879//cellular iron ion homeostasis;GO:0006880//intracellular sequestering of iron ion;GO:0008150//biological_process;GO:00099…	GO:0005575//cellular_component;GO:0005622//intracellular anatomical structure;GO:0005623//obsolete cell;GO:0005737//cytoplasm;GO:0005783//endoplasmic reticulum;GO:0010168//ER body;GO:0012505//endomembrane system;GO:0016020//membrane;GO:0043226//organelle;GO:0043227//membrane-bounded organelle;GO:0043229//intracellular organelle;GO:0043231//intracellular membrane-bounded organelle;GO:0044424//obso…	GO:0003674//molecular_function;GO:0005215//transporter activity;GO:0005381//iron ion transmembrane transporter activity;GO:0005384//manganese ion transmembrane transporter activity;GO:0008324//cation transmembrane transporter activity;GO:0015075//ion transmembrane transporter activity;GO:0015318//inorganic molecular entity transmembrane transporter activity;GO:0022857//transmembrane transporter a…	-
gene-KFK09_000048	1250	61.5202	1186	55.923	1099	52.8362	723	36.6324	623	34.0752	626	33.1781	578	28.6667	643	31.4227	606	28.5683	523	27.0254	556	26.3506	506	24.2734	CM039718.1	996117	997655	+	1539	gene-KFK09_000048	-	-	3KNAK	Q	sp|Q9SRQ1|C89A9_ARATH Cytochrome P450 89A9 OS=Arabidopsis thaliana OX=3702 GN=CYP89A9 PE=1 SV=1	XP_020685433.1 cytochrome P450 89A2-like isoform X1 [Dendrobium catenatum]	-	-	-	-
gene-KFK09_000049	729	60.3466	813	64.4783	714	57.7364	514	43.8034	517	47.5618	478	42.611	730	60.8963	890	73.1542	846	67.0809	596	51.8006	623	49.6616	631	50.9128	CM039718.1	1005740	1046548	+	915	gene-KFK09_000049	GO:0003674;GO:0003824;GO:0005575;GO:0005623;GO:0005886;GO:0006464;GO:0006807;GO:0008150;GO:0008152;GO:0009987;GO:0016020;GO:0016603;GO:0016740;GO:0016746;GO:0016755;GO:0017186;GO:0018193;GO:0018199;GO:0019538;GO:0036211;GO:0043170;GO:0043412;GO:0044237;GO:0044238;GO:0044260;GO:0044267;GO:0044464;GO:0071704;GO:0071944;GO:0140096;GO:1901564	-	3KSFD	O	sp|Q84WV9|QPCT_ARATH Glutaminyl-peptide cyclotransferase OS=Arabidopsis thaliana OX=3702 GN=QCT PE=1 SV=1	XP_020685341.1 glutaminyl-peptide cyclotransferase isoform X1 [Dendrobium catenatum]	GO:0006464//cellular protein modification process;GO:0006807//nitrogen compound metabolic process;GO:0008150//biological_process;GO:0008152//metabolic process;GO:0009987//cellular process;GO:0017186//peptidyl-pyroglutamic acid biosynthetic process, using glutaminyl-peptide cyclotransferase;GO:0018193//peptidyl-amino acid modification;GO:0018199//peptidyl-glutamine modification;GO:0019538//protein…	GO:0005575//cellular_component;GO:0005623//obsolete cell;GO:0005886//plasma membrane;GO:0016020//membrane;GO:0044464//obsolete cell part;GO:0071944//cell periphery;	GO:0003674//molecular_function;GO:0003824//catalytic activity;GO:0016603//glutaminyl-peptide cyclotransferase activity;GO:0016740//transferase activity;GO:0016746//acyltransferase activity;GO:0016755//aminoacyltransferase activity;GO:0140096//catalytic activity, acting on a protein;	-
gene-KFK09_000050	987	110.754	1084	116.539	1007	110.382	888	102.583	846	105.501	824	99.5723	1479	167.245	1695	188.858	1465	157.465	1599	188.389	1771	191.368	1642	179.592	CM039718.1	1053055	1061825	+	675	gene-KFK09_000050	-	-	3KRU0	A	sp|Q8H0P8|RBP1_MEDTR RNA-binding protein 1 OS=Medicago truncatula OX=3880 GN=RBP1 PE=2 SV=1	XP_020685340.1 RNA-binding protein 1 isoform X1 [Dendrobium catenatum]	-	-	-	-
gene-KFK09_000051	8	0.337764	4	0.161801	7	0.288701	21	0.912772	20	0.938419	34	1.54587	55	2.34007	66	2.76689	49	1.98163	204	9.0431	152	6.1798	162	6.66671	CM039718.1	1066641	1072998	-	1794	gene-KFK09_000051	GO:0000003;GO:0000228;GO:0000280;GO:0000785;GO:0000793;GO:0000794;GO:0003006;GO:0005575;GO:0005622;GO:0005623;GO:0005634;GO:0005654;GO:0005694;GO:0006139;GO:0006259;GO:0006310;GO:0006725;GO:0006807;GO:0006996;GO:0007049;GO:0007059;GO:0007127;GO:0007129;GO:0007131;GO:0007275;GO:0008150;GO:0008152;GO:0009553;GO:0009554;GO:0009555;GO:0009556;GO:0009987;GO:0016043;GO:0019953;GO:0022402;GO:0022414;GO:…	-	3KVR9	B	sp|Q76CY8|PAIR2_ORYSJ Meiosis-specific protein PAIR2 OS=Oryza sativa subsp. japonica OX=39947 GN=PAIR2 PE=2 SV=1	XP_020685362.2 meiosis-specific protein PAIR2 isoform X1 [Dendrobium catenatum]	GO:0000003//reproduction;GO:0000280//nuclear division;GO:0003006//developmental process involved in reproduction;GO:0006139//nucleobase-containing compound metabolic process;GO:0006259//DNA metabolic process;GO:0006310//DNA recombination;GO:0006725//cellular aromatic compound metabolic process;GO:0006807//nitrogen compound metabolic process;GO:0006996//organelle organization;GO:0007049//cell cycl…	GO:0000228//nuclear chromosome;GO:0000785//chromatin;GO:0000793//condensed chromosome;GO:0000794//condensed nuclear chromosome;GO:0005575//cellular_component;GO:0005622//intracellular anatomical structure;GO:0005623//obsolete cell;GO:0005634//nucleus;GO:0005654//nucleoplasm;GO:0005694//chromosome;GO:0031974//membrane-enclosed lumen;GO:0031981//nuclear lumen;GO:0043226//organelle;GO:0043227//membr…	-	-
gene-KFK09_000052	66	6.08161	54	4.76723	61	5.49073	33	3.13046	47	4.81299	33	3.27459	61	5.66431	45	4.11729	58	5.11925	39	3.77314	39	3.46056	36	3.23333	CM039718.1	1076719	1080839	-	822	gene-KFK09_000052	GO:0005575;GO:0005622;GO:0005623;GO:0005737;GO:0005783;GO:0005789;GO:0012505;GO:0016020;GO:0031984;GO:0042175;GO:0043226;GO:0043227;GO:0043229;GO:0043231;GO:0044422;GO:0044424;GO:0044425;GO:0044432;GO:0044444;GO:0044446;GO:0044464;GO:0098827	K10949	4JREG	U	sp|O76767|ERD2_DROME ER lumen protein-retaining receptor OS=Drosophila melanogaster OX=7227 GN=KdelR PE=2 SV=1	XP_020685429.1 ER lumen protein-retaining receptor-like [Dendrobium catenatum]	-	GO:0005575//cellular_component;GO:0005622//intracellular anatomical structure;GO:0005623//obsolete cell;GO:0005737//cytoplasm;GO:0005783//endoplasmic reticulum;GO:0005789//endoplasmic reticulum membrane;GO:0012505//endomembrane system;GO:0016020//membrane;GO:0031984//organelle subcompartment;GO:0042175//nuclear outer membrane-endoplasmic reticulum membrane network;GO:0043226//organelle;GO:0043227…	-	-
gene-KFK09_000053	38	4.18961	35	3.69705	35	3.7695	23	2.61058	25	3.06318	15	1.78094	36	3.99977	35	3.83161	44	4.64671	18	2.08365	27	2.86656	18	1.93435	CM039718.1	1087606	1088292	-	687	gene-KFK09_000053	-	-	3M1A4	-	-	XP_028552394.1 uncharacterized protein LOC114578354 [Dendrobium catenatum]	-	-	-	-
gene-KFK09_000054	1655	107.694	1486	92.6424	1683	106.98	1359	91.04	1304	94.3005	1372	96.1427	2013	132.002	1870	120.826	1962	122.291	1914	130.767	1939	121.501	1959	124.251	CM039718.1	1089716	1109352	-	1164	gene-KFK09_000054	-	-	3KXK9	O	sp|Q503W7|ATD1B_DANRE Outer mitochondrial transmembrane helix translocase OS=Danio rerio OX=7955 GN=atad1b PE=2 SV=2	XP_020685417.1 ATPase family AAA domain-containing protein 1-B [Dendrobium catenatum]	-	-	-	-
gene-KFK09_000055	21	1.03556	26	1.22836	13	0.626217	39	1.97988	18	0.98644	30	1.59311	18	0.89448	28	1.371	32	1.5115	36	1.86389	30	1.42457	37	1.7784	CM039718.1	1112817	1121506	-	1536	gene-KFK09_000055	GO:0003674;GO:0003676;GO:0003723;GO:0003824;GO:0004518;GO:0004519;GO:0005488;GO:0005575;GO:0005622;GO:0005623;GO:0006139;GO:0006725;GO:0006807;GO:0008150;GO:0008152;GO:0009451;GO:0009987;GO:0016070;GO:0016787;GO:0016788;GO:0034641;GO:0043170;GO:0043226;GO:0043227;GO:0043229;GO:0043231;GO:0043412;GO:0044237;GO:0044238;GO:0044424;GO:0044464;GO:0046483;GO:0071704;GO:0090304;GO:0090305;GO:0097159;GO:…	-	3KMY7	S	sp|Q9FNN7|PP371_ARATH Pentatricopeptide repeat-containing protein At5g08510 OS=Arabidopsis thaliana OX=3702 GN=PCMP-E20 PE=2 SV=1	XP_020685441.1 pentatricopeptide repeat-containing protein At5g08510 [Dendrobium catenatum]	GO:0006139//nucleobase-containing compound metabolic process;GO:0006725//cellular aromatic compound metabolic process;GO:0006807//nitrogen compound metabolic process;GO:0008150//biological_process;GO:0008152//metabolic process;GO:0009451//RNA modification;GO:0009987//cellular process;GO:0016070//RNA metabolic process;GO:0034641//cellular nitrogen compound metabolic process;GO:0043170//macromolecu…	GO:0005575//cellular_component;GO:0005622//intracellular anatomical structure;GO:0005623//obsolete cell;GO:0043226//organelle;GO:0043227//membrane-bounded organelle;GO:0043229//intracellular organelle;GO:0043231//intracellular membrane-bounded organelle;GO:0044424//obsolete intracellular part;GO:0044464//obsolete cell part;	GO:0003674//molecular_function;GO:0003676//nucleic acid binding;GO:0003723//RNA binding;GO:0003824//catalytic activity;GO:0004518//nuclease activity;GO:0004519//endonuclease activity;GO:0005488//binding;GO:0016787//hydrolase activity;GO:0016788//hydrolase activity, acting on ester bonds;GO:0097159//organic cyclic compound binding;GO:1901363//heterocyclic compound binding;	-
gene-KFK09_000056	675	54.6228	685	53.1079	639	50.5123	828	68.9795	689	61.963	794	69.1926	395	32.2115	482	38.7295	452	35.0358	287	24.3846	309	24.0789	295	23.2683	CM039718.1	1126380	1133827	+	936	gene-KFK09_000056	GO:0000981;GO:0003674;GO:0003700;GO:0005575;GO:0005622;GO:0005623;GO:0005634;GO:0005654;GO:0005730;GO:0006355;GO:0006357;GO:0008150;GO:0009889;GO:0010468;GO:0010556;GO:0016592;GO:0019219;GO:0019222;GO:0031323;GO:0031326;GO:0031974;GO:0031981;GO:0032991;GO:0043226;GO:0043227;GO:0043228;GO:0043229;GO:0043231;GO:0043232;GO:0043233;GO:0044422;GO:0044424;GO:0044428;GO:0044446;GO:0044451;GO:0044464;GO:…	-	3KQAF	K	sp|O80450|TGT3B_ARATH Trihelix transcription factor GT-3b OS=Arabidopsis thaliana OX=3702 GN=GT-3B PE=1 SV=1	XP_020685442.1 trihelix transcription factor GT-3b [Dendrobium catenatum]	GO:0006355//regulation of transcription, DNA-templated;GO:0006357//regulation of transcription by RNA polymerase II;GO:0008150//biological_process;GO:0009889//regulation of biosynthetic process;GO:0010468//regulation of gene expression;GO:0010556//regulation of macromolecule biosynthetic process;GO:0019219//regulation of nucleobase-containing compound metabolic process;GO:0019222//regulation of m…	GO:0005575//cellular_component;GO:0005622//intracellular anatomical structure;GO:0005623//obsolete cell;GO:0005634//nucleus;GO:0005654//nucleoplasm;GO:0005730//nucleolus;GO:0016592//mediator complex;GO:0031974//membrane-enclosed lumen;GO:0031981//nuclear lumen;GO:0032991//protein-containing complex;GO:0043226//organelle;GO:0043227//membrane-bounded organelle;GO:0043228//non-membrane-bounded organ…	GO:0000981//DNA-binding transcription factor activity, RNA polymerase II-specific;GO:0003674//molecular_function;GO:0003700//DNA-binding transcription factor activity;GO:0140110//transcription regulator activity;	-
gene-KFK09_000057	670	33.3651	637	30.3916	635	30.8899	469	24.0441	427	23.6313	403	21.6118	1758	88.2224	1679	83.0218	1811	86.3851	1226	64.1019	1465	70.2525	1486	72.1287	CM039718.1	1137619	1141031	+	1521	gene-KFK09_000057	GO:0000988;GO:0000990;GO:0003674;GO:0005575;GO:0005622;GO:0005623;GO:0005737;GO:0006139;GO:0006351;GO:0006352;GO:0006355;GO:0006725;GO:0006807;GO:0008150;GO:0008152;GO:0009058;GO:0009059;GO:0009314;GO:0009416;GO:0009507;GO:0009536;GO:0009628;GO:0009889;GO:0009987;GO:0010109;GO:0010467;GO:0010468;GO:0010556;GO:0016070;GO:0016987;GO:0018130;GO:0019219;GO:0019222;GO:0019438;GO:0031323;GO:0031326;GO:…	K03086	3KMAY	K	sp|O24629|SIGA_ARATH RNA polymerase sigma factor sigA OS=Arabidopsis thaliana OX=3702 GN=SIGA PE=1 SV=1	XP_020685443.1 RNA polymerase sigma factor sigA isoform X1 [Dendrobium catenatum]	GO:0006139//nucleobase-containing compound metabolic process;GO:0006351//transcription, DNA-templated;GO:0006352//DNA-templated transcription, initiation;GO:0006355//regulation of transcription, DNA-templated;GO:0006725//cellular aromatic compound metabolic process;GO:0006807//nitrogen compound metabolic process;GO:0008150//biological_process;GO:0008152//metabolic process;GO:0009058//biosynthetic…	GO:0005575//cellular_component;GO:0005622//intracellular anatomical structure;GO:0005623//obsolete cell;GO:0005737//cytoplasm;GO:0009507//chloroplast;GO:0009536//plastid;GO:0043226//organelle;GO:0043227//membrane-bounded organelle;GO:0043229//intracellular organelle;GO:0043231//intracellular membrane-bounded organelle;GO:0044424//obsolete intracellular part;GO:0044444//obsolete cytoplasmic part;G…	GO:0000988//obsolete transcription factor activity, protein binding;GO:0000990//obsolete transcription factor activity, core RNA polymerase binding;GO:0003674//molecular_function;GO:0016987//sigma factor activity;GO:0140110//transcription regulator activity;	-
gene-KFK09_000058	342	18.5694	291	15.1378	331	17.556	262	14.6451	256	15.4474	285	16.6643	122	6.67536	133	7.17048	117	6.08501	48	2.73638	87	4.54882	64	3.38707	CM039718.1	1145058	1146452	+	1395	gene-KFK09_000058	GO:0000902;GO:0000904;GO:0005575;GO:0005622;GO:0005623;GO:0005737;GO:0008150;GO:0008152;GO:0009058;GO:0009059;GO:0009653;GO:0009888;GO:0009987;GO:0010026;GO:0010090;GO:0010143;GO:0016043;GO:0030154;GO:0032502;GO:0032989;GO:0043170;GO:0044424;GO:0044464;GO:0048468;GO:0048856;GO:0048869;GO:0051179;GO:0071704;GO:0071840;GO:0090558;GO:0090626;GO:1901576	-	3KNG9	S	sp|Q9SND9|Y3028_ARATH Uncharacterized acetyltransferase At3g50280 OS=Arabidopsis thaliana OX=3702 GN=At3g50280 PE=3 SV=1	XP_020685474.1 uncharacterized acetyltransferase At3g50280-like [Dendrobium catenatum]	GO:0000902//cell morphogenesis;GO:0000904//cell morphogenesis involved in differentiation;GO:0008150//biological_process;GO:0008152//metabolic process;GO:0009058//biosynthetic process;GO:0009059//macromolecule biosynthetic process;GO:0009653//anatomical structure morphogenesis;GO:0009888//tissue development;GO:0009987//cellular process;GO:0010026//trichome differentiation;GO:0010090//trichome mor…	GO:0005575//cellular_component;GO:0005622//intracellular anatomical structure;GO:0005623//obsolete cell;GO:0005737//cytoplasm;GO:0044424//obsolete intracellular part;GO:0044464//obsolete cell part;	-	-
gene-KFK09_000059	0	0	0	0	0	0	0	0	0	0	0	0	0	0	0	0	1	0.0819797	0	0	0	0	0	0	CM039718.1	1148792	1149676	-	885	gene-KFK09_000059	-	-	3GHMT	L	sp|Q9ZT94|POLR2_ARATH Retrovirus-related Pol polyprotein from transposon RE2 OS=Arabidopsis thaliana OX=3702 GN=RE2 PE=4 SV=1	PKU65522.1 Retrovirus-related Pol polyprotein from transposon TNT 1-94 [Dendrobium catenatum]	-	-	-	-
gene-KFK09_000060	3	0.12773	16	0.652662	5	0.207954	4	0.175327	2	0.0946331	3	0.13755	9	0.38615	0	0	5	0.203912	6	0.268216	6	0.245996	2	0.082999	CM039718.1	1154995	1156773	-	1779	gene-KFK09_000060	-	-	4JSHM	L	-	XP_020696471.1 uncharacterized protein LOC110109634 [Dendrobium catenatum]	-	-	-	-
gene-KFK09_000061	29	1.59518	11	0.579699	17	0.913456	294	16.6486	214	13.0818	336	19.9031	90	4.98882	112	6.11723	66	3.47744	136	7.85443	153	8.10422	159	8.52475	CM039718.1	1164832	1166208	+	1377	gene-KFK09_000061	GO:0000902;GO:0000904;GO:0005575;GO:0005622;GO:0005623;GO:0005737;GO:0008150;GO:0008152;GO:0009058;GO:0009059;GO:0009653;GO:0009888;GO:0009987;GO:0010026;GO:0010090;GO:0010143;GO:0016043;GO:0030154;GO:0032502;GO:0032989;GO:0043170;GO:0044424;GO:0044464;GO:0048468;GO:0048856;GO:0048869;GO:0051179;GO:0071704;GO:0071840;GO:0090558;GO:0090626;GO:1901576	-	3KNG9	S	sp|Q9SND9|Y3028_ARATH Uncharacterized acetyltransferase At3g50280 OS=Arabidopsis thaliana OX=3702 GN=At3g50280 PE=3 SV=1	XP_020685474.1 uncharacterized acetyltransferase At3g50280-like [Dendrobium catenatum]	GO:0000902//cell morphogenesis;GO:0000904//cell morphogenesis involved in differentiation;GO:0008150//biological_process;GO:0008152//metabolic process;GO:0009058//biosynthetic process;GO:0009059//macromolecule biosynthetic process;GO:0009653//anatomical structure morphogenesis;GO:0009888//tissue development;GO:0009987//cellular process;GO:0010026//trichome differentiation;GO:0010090//trichome mor…	GO:0005575//cellular_component;GO:0005622//intracellular anatomical structure;GO:0005623//obsolete cell;GO:0005737//cytoplasm;GO:0044424//obsolete intracellular part;GO:0044464//obsolete cell part;	-	-
gene-KFK09_000062	0	0	0	0	0	0	19	6.67369	48	18.2003	47	17.2687	20	6.87648	9	3.04902	20	6.53622	10	3.58226	19	6.24244	25	8.31392	CM039718.1	1184706	1186227	-	222	gene-KFK09_000062	GO:0005575;GO:0005622;GO:0005623;GO:0005737;GO:0005739;GO:0009507;GO:0009532;GO:0009536;GO:0009570;GO:0043226;GO:0043227;GO:0043229;GO:0043231;GO:0044422;GO:0044424;GO:0044434;GO:0044435;GO:0044444;GO:0044446;GO:0044464	-	3GDZZ	J	-	-	-	GO:0005575//cellular_component;GO:0005622//intracellular anatomical structure;GO:0005623//obsolete cell;GO:0005737//cytoplasm;GO:0005739//mitochondrion;GO:0009507//chloroplast;GO:0009532//plastid stroma;GO:0009536//plastid;GO:0009570//chloroplast stroma;GO:0043226//organelle;GO:0043227//membrane-bounded organelle;GO:0043229//intracellular organelle;GO:0043231//intracellular membrane-bounded organ…	-	-
gene-KFK09_000063	88	4.80912	67	3.50797	88	4.69777	0	0	0	0	0	0	71	3.91007	78	4.23255	51	2.66966	73	4.1886	66	3.47324	73	3.88847	CM039718.1	1193231	1194616	+	1386	gene-KFK09_000063	GO:0000902;GO:0000904;GO:0005575;GO:0005622;GO:0005623;GO:0005737;GO:0008150;GO:0008152;GO:0009058;GO:0009059;GO:0009653;GO:0009888;GO:0009987;GO:0010026;GO:0010090;GO:0010143;GO:0016043;GO:0030154;GO:0032502;GO:0032989;GO:0043170;GO:0044424;GO:0044464;GO:0048468;GO:0048856;GO:0048869;GO:0051179;GO:0071704;GO:0071840;GO:0090558;GO:0090626;GO:1901576	-	3KNG9	S	sp|Q9SND9|Y3028_ARATH Uncharacterized acetyltransferase At3g50280 OS=Arabidopsis thaliana OX=3702 GN=At3g50280 PE=3 SV=1	XP_020685460.1 uncharacterized acetyltransferase At3g50280-like [Dendrobium catenatum]	GO:0000902//cell morphogenesis;GO:0000904//cell morphogenesis involved in differentiation;GO:0008150//biological_process;GO:0008152//metabolic process;GO:0009058//biosynthetic process;GO:0009059//macromolecule biosynthetic process;GO:0009653//anatomical structure morphogenesis;GO:0009888//tissue development;GO:0009987//cellular process;GO:0010026//trichome differentiation;GO:0010090//trichome mor…	GO:0005575//cellular_component;GO:0005622//intracellular anatomical structure;GO:0005623//obsolete cell;GO:0005737//cytoplasm;GO:0044424//obsolete intracellular part;GO:0044464//obsolete cell part;	-	-
gene-KFK09_000064	3	1.00992	3	0.967571	9	2.9596	20	6.93127	26	9.72703	29	10.5131	29	9.83795	38	12.702	53	17.09	18	6.36209	13	4.21419	21	6.89057	CM039718.1	1204344	1204656	+	225	gene-KFK09_000064	-	-	4JECS	L	sp|P08770|TRA1_MAIZE Putative AC transposase OS=Zea mays OX=4577 PE=2 SV=2	XP_028555163.1 zinc finger BED domain-containing protein RICESLEEPER 2-like [Dendrobium catenatum]	-	-	-	-
gene-KFK09_000065	234	12.7054	202	10.508	201	10.6609	93	5.19846	82	4.94799	83	4.8531	283	15.4847	270	14.5566	237	12.326	90	5.13072	108	5.64681	118	6.24491	CM039718.1	1216841	1218235	+	1395	gene-KFK09_000065	GO:0000902;GO:0000904;GO:0005575;GO:0005622;GO:0005623;GO:0005737;GO:0008150;GO:0008152;GO:0009058;GO:0009059;GO:0009653;GO:0009888;GO:0009987;GO:0010026;GO:0010090;GO:0010143;GO:0016043;GO:0030154;GO:0032502;GO:0032989;GO:0043170;GO:0044424;GO:0044464;GO:0048468;GO:0048856;GO:0048869;GO:0051179;GO:0071704;GO:0071840;GO:0090558;GO:0090626;GO:1901576	-	3KNG9	S	sp|Q9SND9|Y3028_ARATH Uncharacterized acetyltransferase At3g50280 OS=Arabidopsis thaliana OX=3702 GN=At3g50280 PE=3 SV=1	XP_020685474.1 uncharacterized acetyltransferase At3g50280-like [Dendrobium catenatum]	GO:0000902//cell morphogenesis;GO:0000904//cell morphogenesis involved in differentiation;GO:0008150//biological_process;GO:0008152//metabolic process;GO:0009058//biosynthetic process;GO:0009059//macromolecule biosynthetic process;GO:0009653//anatomical structure morphogenesis;GO:0009888//tissue development;GO:0009987//cellular process;GO:0010026//trichome differentiation;GO:0010090//trichome mor…	GO:0005575//cellular_component;GO:0005622//intracellular anatomical structure;GO:0005623//obsolete cell;GO:0005737//cytoplasm;GO:0044424//obsolete intracellular part;GO:0044464//obsolete cell part;	-	-
gene-KFK09_000066	167	10.8391	240	14.924	206	13.0608	129	8.61955	177	12.7671	207	14.4682	185	12.1001	222	14.3071	209	12.9935	176	11.9937	187	11.6876	187	11.8301	CM039718.1	1226493	1252985	-	1167	gene-KFK09_000066	GO:0003674;GO:0003824;GO:0004605;GO:0005575;GO:0005622;GO:0005623;GO:0005737;GO:0006139;GO:0006220;GO:0006221;GO:0006629;GO:0006644;GO:0006650;GO:0006655;GO:0006725;GO:0006753;GO:0006793;GO:0006796;GO:0006807;GO:0008150;GO:0008152;GO:0008610;GO:0008654;GO:0009058;GO:0009117;GO:0009165;GO:0009507;GO:0009526;GO:0009534;GO:0009535;GO:0009536;GO:0009579;GO:0009941;GO:0009987;GO:0016020;GO:0016024;GO:…	K00981	3KMMY	I	sp|Q94A03|CDS4_ARATH Phosphatidate cytidylyltransferase 4, chloroplastic OS=Arabidopsis thaliana OX=3702 GN=CDS4 PE=1 SV=1	XP_020685456.1 phosphatidate cytidylyltransferase 5, chloroplastic isoform X2 [Dendrobium catenatum]	GO:0006139//nucleobase-containing compound metabolic process;GO:0006220//pyrimidine nucleotide metabolic process;GO:0006221//pyrimidine nucleotide biosynthetic process;GO:0006629//lipid metabolic process;GO:0006644//phospholipid metabolic process;GO:0006650//glycerophospholipid metabolic process;GO:0006655//phosphatidylglycerol biosynthetic process;GO:0006725//cellular aromatic compound metabolic…	GO:0005575//cellular_component;GO:0005622//intracellular anatomical structure;GO:0005623//obsolete cell;GO:0005737//cytoplasm;GO:0009507//chloroplast;GO:0009526//plastid envelope;GO:0009534//chloroplast thylakoid;GO:0009535//chloroplast thylakoid membrane;GO:0009536//plastid;GO:0009579//thylakoid;GO:0009941//chloroplast envelope;GO:0016020//membrane;GO:0031967//organelle envelope;GO:0031975//enve…	GO:0003674//molecular_function;GO:0003824//catalytic activity;GO:0004605//phosphatidate cytidylyltransferase activity;GO:0016740//transferase activity;GO:0016772//transferase activity, transferring phosphorus-containing groups;GO:0016779//nucleotidyltransferase activity;GO:0070567//cytidylyltransferase activity;	ko04070(Phosphatidylinositol signaling system);ko00564(Glycerophospholipid metabolism)
gene-KFK09_000067	439	46.3758	413	41.7999	385	39.7296	540	58.7273	662	77.7192	698	79.4057	514	54.7184	629	65.9784	487	49.2787	450	49.9118	669	68.0551	503	51.7926	CM039718.1	1255552	1272701	-	717	gene-KFK09_000067	GO:0000322;GO:0000325;GO:0000326;GO:0005575;GO:0005622;GO:0005623;GO:0005634;GO:0005737;GO:0005773;GO:0005783;GO:0005789;GO:0005829;GO:0005886;GO:0006605;GO:0006810;GO:0006886;GO:0008104;GO:0008150;GO:0012505;GO:0015031;GO:0015833;GO:0016020;GO:0016021;GO:0031224;GO:0031984;GO:0033036;GO:0034613;GO:0042175;GO:0042886;GO:0043226;GO:0043227;GO:0043229;GO:0043231;GO:0044422;GO:0044424;GO:0044425;GO:…	-	3KQJ3	U	sp|Q9SHC8|VAP12_ARATH Vesicle-associated protein 1-2 OS=Arabidopsis thaliana OX=3702 GN=PVA12 PE=1 SV=1	XP_028552418.1 vesicle-associated protein 1-1 [Dendrobium catenatum]	GO:0006605//protein targeting;GO:0006810//transport;GO:0006886//intracellular protein transport;GO:0008104//protein localization;GO:0008150//biological_process;GO:0015031//protein transport;GO:0015833//peptide transport;GO:0033036//macromolecule localization;GO:0034613//cellular protein localization;GO:0042886//amide transport;GO:0045184//establishment of protein localization;GO:0046907//intracel…	GO:0000322//storage vacuole;GO:0000325//plant-type vacuole;GO:0000326//protein storage vacuole;GO:0005575//cellular_component;GO:0005622//intracellular anatomical structure;GO:0005623//obsolete cell;GO:0005634//nucleus;GO:0005737//cytoplasm;GO:0005773//vacuole;GO:0005783//endoplasmic reticulum;GO:0005789//endoplasmic reticulum membrane;GO:0005829//cytosol;GO:0005886//plasma membrane;GO:0012505//e…	-	-
gene-KFK09_000068	22	1.5344	16	1.06914	19	1.29448	52	3.7337	15	1.16265	31	2.32834	240	16.8683	289	20.0142	361	24.1172	196	14.3528	184	12.3578	210	14.2761	CM039718.1	1303219	1307257	-	1086	gene-KFK09_000068	GO:0003674;GO:0005215;GO:0005575;GO:0005622;GO:0005623;GO:0005737;GO:0005886;GO:0005887;GO:0005938;GO:0006810;GO:0007154;GO:0007165;GO:0008150;GO:0009719;GO:0009725;GO:0009733;GO:0009734;GO:0009755;GO:0009987;GO:0010033;GO:0016020;GO:0016021;GO:0022857;GO:0023052;GO:0031224;GO:0031226;GO:0032870;GO:0042221;GO:0044424;GO:0044425;GO:0044444;GO:0044459;GO:0044464;GO:0050789;GO:0050794;GO:0050896;GO:…	-	3KR0K	S	sp|Q9FGL0|WTR44_ARATH WAT1-related protein At5g47470 OS=Arabidopsis thaliana OX=3702 GN=At5g47470 PE=3 SV=1	XP_020685471.1 WAT1-related protein At5g47470 [Dendrobium catenatum]	GO:0006810//transport;GO:0007154//cell communication;GO:0007165//signal transduction;GO:0008150//biological_process;GO:0009719//response to endogenous stimulus;GO:0009725//response to hormone;GO:0009733//response to auxin;GO:0009734//auxin-activated signaling pathway;GO:0009755//hormone-mediated signaling pathway;GO:0009987//cellular process;GO:0010033//response to organic substance;GO:0023052//s…	GO:0005575//cellular_component;GO:0005622//intracellular anatomical structure;GO:0005623//obsolete cell;GO:0005737//cytoplasm;GO:0005886//plasma membrane;GO:0005887//integral component of plasma membrane;GO:0005938//cell cortex;GO:0016020//membrane;GO:0016021//integral component of membrane;GO:0031224//intrinsic component of membrane;GO:0031226//intrinsic component of plasma membrane;GO:0044424//…	GO:0003674//molecular_function;GO:0005215//transporter activity;GO:0022857//transmembrane transporter activity;	-
gene-KFK09_000069	28	6.8635	14	3.28786	17	4.07064	1	0.252352	5	1.36207	0	0	17	4.19933	29	7.05846	18	4.22633	14	3.60312	18	4.24881	18	4.30064	CM039718.1	1316741	1329558	-	309	gene-KFK09_000069	-	-	3M1F7	S	-	XP_020685483.1 protein NUCLEAR FUSION DEFECTIVE 6, chloroplastic/mitochondrial-like [Dendrobium catenatum]	-	-	-	-
gene-KFK09_000070	609	24.7999	567	22.1215	551	21.9185	846	35.4669	557	25.2076	638	27.9784	1609	66.0286	970	39.222	1819	70.9528	805	34.4186	1079	42.3119	1042	41.3593	CM039718.1	1344447	1346382	-	1860	gene-KFK09_000070	GO:0003674;GO:0003700;GO:0006355;GO:0008150;GO:0009889;GO:0010468;GO:0010556;GO:0019219;GO:0019222;GO:0031323;GO:0031326;GO:0050789;GO:0050794;GO:0051171;GO:0051252;GO:0060255;GO:0065007;GO:0080090;GO:0140110;GO:1903506;GO:2000112;GO:2001141	-	3KMB3	K	sp|Q9C6K3|DF1_ARATH Trihelix transcription factor DF1 OS=Arabidopsis thaliana OX=3702 GN=DF1 PE=4 SV=1	XP_020685416.1 trihelix transcription factor GT-2 [Dendrobium catenatum]	GO:0006355//regulation of transcription, DNA-templated;GO:0008150//biological_process;GO:0009889//regulation of biosynthetic process;GO:0010468//regulation of gene expression;GO:0010556//regulation of macromolecule biosynthetic process;GO:0019219//regulation of nucleobase-containing compound metabolic process;GO:0019222//regulation of metabolic process;GO:0031323//regulation of cellular metabolic…	-	GO:0003674//molecular_function;GO:0003700//DNA-binding transcription factor activity;GO:0140110//transcription regulator activity;	-
gene-KFK09_000071	1740	188.546	1644	170.675	1511	159.941	1419	158.296	1297	156.19	1287	150.182	1724	188.256	2303	247.792	1687	175.101	1276	145.172	1468	153.18	1469	155.154	CM039718.1	1382503	1392871	-	699	gene-KFK09_000071	GO:0000375;GO:0000377;GO:0000398;GO:0003674;GO:0003676;GO:0003723;GO:0005488;GO:0005575;GO:0005622;GO:0005623;GO:0005634;GO:0005681;GO:0005684;GO:0006139;GO:0006396;GO:0006397;GO:0006725;GO:0006807;GO:0008150;GO:0008152;GO:0008380;GO:0009987;GO:0010467;GO:0016070;GO:0016071;GO:0032991;GO:0034641;GO:0043170;GO:0043226;GO:0043227;GO:0043229;GO:0043231;GO:0044237;GO:0044238;GO:0044422;GO:0044424;GO:…	K12863	3I5SA	A	sp|Q9JHS9|CWC15_MOUSE Spliceosome-associated protein CWC15 homolog OS=Mus musculus OX=10090 GN=Cwc15 PE=1 SV=1	XP_020685361.1 protein CWC15 homolog [Dendrobium catenatum]	GO:0000375//RNA splicing, via transesterification reactions;GO:0000377//RNA splicing, via transesterification reactions with bulged adenosine as nucleophile;GO:0000398//mRNA splicing, via spliceosome;GO:0006139//nucleobase-containing compound metabolic process;GO:0006396//RNA processing;GO:0006397//mRNA processing;GO:0006725//cellular aromatic compound metabolic process;GO:0006807//nitrogen compo…	GO:0005575//cellular_component;GO:0005622//intracellular anatomical structure;GO:0005623//obsolete cell;GO:0005634//nucleus;GO:0005681//spliceosomal complex;GO:0005684//U2-type spliceosomal complex;GO:0032991//protein-containing complex;GO:0043226//organelle;GO:0043227//membrane-bounded organelle;GO:0043229//intracellular organelle;GO:0043231//intracellular membrane-bounded organelle;GO:0044422//…	GO:0003674//molecular_function;GO:0003676//nucleic acid binding;GO:0003723//RNA binding;GO:0005488//binding;GO:0097159//organic cyclic compound binding;GO:1901363//heterocyclic compound binding;	ko03040(Spliceosome)
gene-KFK09_000072	583	29.9177	740	36.3822	495	24.8137	1431	75.5995	1403	80.013	1195	66.0384	869	44.9389	1005	51.2095	908	44.6323	1046	56.3579	776	38.3468	771	38.5644	CM039718.1	1400723	1418175	-	1476	gene-KFK09_000072	-	-	3KQZN	G	sp|A7PZL3|PGLR_VITVI Probable polygalacturonase OS=Vitis vinifera OX=29760 GN=GSVIVT00026920001 PE=1 SV=1	XP_020685329.1 probable polygalacturonase [Dendrobium catenatum]	-	-	-	-
gene-KFK09_000073	21	1.68855	17	1.30961	10	0.785455	68	5.6289	77	6.88064	32	2.77086	0	0	0	0	0	0	0	0	3	0.232286	0	0	CM039718.1	1422844	1423785	+	942	gene-KFK09_000073	-	-	3KWQ1	G	sp|Q9SLP4|CHIT1_TULSB Chitinase 1 OS=Tulipa saxatilis subsp. bakeri OX=110455 PE=1 SV=1	XP_020685360.1 chitinase 2-like [Dendrobium catenatum]	-	-	-	-
gene-KFK09_000074	0	0	0	0	0	0	0	0	0	0	0	0	0	0	0	0	0	0	0	0	0	0	0	0	CM039718.1	1430093	1430695	+	603	gene-KFK09_000074	-	-	4JSHM	L	-	XP_020679468.2 uncharacterized protein LOC110097438 [Dendrobium catenatum]	-	-	-	-
gene-KFK09_000075	0	0	1	0.0775297	0	0	0	0	0	0	0	0	0	0	2	0.160703	0	0	0	0	3	0.233775	1	0.0788756	CM039718.1	1434227	1435162	+	936	gene-KFK09_000075	-	-	3GBXA	G	sp|Q7M443|CHIT2_TULSB Chitinase 2 OS=Tulipa saxatilis subsp. bakeri OX=110455 PE=1 SV=1	XP_020685360.1 chitinase 2-like [Dendrobium catenatum]	-	-	-	-
gene-KFK09_000076	0	0	0	0	0	0	0	0	0	0	0	0	0	0	0	0	0	0	0	0	0	0	0	0	CM039718.1	1452026	1452181	+	156	gene-KFK09_000076	-	-	-	-	-	-	-	-	-	-
gene-KFK09_000077	2	0.270031	3	0.388063	9	1.187	6	0.833977	3	0.45014	9	1.30856	4	0.544235	7	0.938438	2	0.258653	8	1.13406	11	1.43016	10	1.316	CM039718.1	1555407	1569704	+	561	gene-KFK09_000077	GO:0000003;GO:0003002;GO:0003006;GO:0003674;GO:0003676;GO:0003677;GO:0005488;GO:0005515;GO:0006355;GO:0007275;GO:0007389;GO:0008150;GO:0009553;GO:0009653;GO:0009791;GO:0009888;GO:0009889;GO:0009891;GO:0009893;GO:0009908;GO:0010016;GO:0010022;GO:0010073;GO:0010093;GO:0010094;GO:0010154;GO:0010468;GO:0010556;GO:0010557;GO:0010582;GO:0010604;GO:0010628;GO:0019219;GO:0019222;GO:0022414;GO:0031323;GO:…	K09264	3KP7N	K	sp|Q8LLR1|MADS3_VITVI Agamous-like MADS-box protein MADS3 OS=Vitis vinifera OX=29760 GN=MADS3 PE=2 SV=1	PKU75528.1 MADS-box transcription factor 6 [Dendrobium catenatum]	GO:0000003//reproduction;GO:0003002//regionalization;GO:0003006//developmental process involved in reproduction;GO:0006355//regulation of transcription, DNA-templated;GO:0007275//multicellular organism development;GO:0007389//pattern specification process;GO:0008150//biological_process;GO:0009553//embryo sac development;GO:0009653//anatomical structure morphogenesis;GO:0009791//post-embryonic dev…	-	GO:0003674//molecular_function;GO:0003676//nucleic acid binding;GO:0003677//DNA binding;GO:0005488//binding;GO:0005515//protein binding;GO:0046983//protein dimerization activity;GO:0097159//organic cyclic compound binding;GO:1901363//heterocyclic compound binding;	-
gene-KFK09_000078	0	0	0	0	0	0	0	0	0	0	0	0	0	0	0	0	0	0	0	0	0	0	0	0	CM039718.1	1584381	1597351	+	1029	gene-KFK09_000078	-	-	-	-	-	-	-	-	-	-
gene-KFK09_000079	0	0	0	0	0	0	1	0.138996	0	0	0	0	0	0	0	0	2	0.258653	1	0.141758	0	0	0	0	CM039718.1	1613433	1627724	+	561	gene-KFK09_000079	GO:0000003;GO:0003002;GO:0003006;GO:0003674;GO:0003676;GO:0003677;GO:0005488;GO:0005515;GO:0006355;GO:0007275;GO:0007389;GO:0008150;GO:0009553;GO:0009653;GO:0009791;GO:0009888;GO:0009889;GO:0009891;GO:0009893;GO:0009908;GO:0010016;GO:0010022;GO:0010073;GO:0010093;GO:0010094;GO:0010154;GO:0010468;GO:0010556;GO:0010557;GO:0010582;GO:0010604;GO:0010628;GO:0019219;GO:0019222;GO:0022414;GO:0031323;GO:…	K09264	3KP7N	K	sp|Q8LLR1|MADS3_VITVI Agamous-like MADS-box protein MADS3 OS=Vitis vinifera OX=29760 GN=MADS3 PE=2 SV=1	PKU75528.1 MADS-box transcription factor 6 [Dendrobium catenatum]	GO:0000003//reproduction;GO:0003002//regionalization;GO:0003006//developmental process involved in reproduction;GO:0006355//regulation of transcription, DNA-templated;GO:0007275//multicellular organism development;GO:0007389//pattern specification process;GO:0008150//biological_process;GO:0009553//embryo sac development;GO:0009653//anatomical structure morphogenesis;GO:0009791//post-embryonic dev…	-	GO:0003674//molecular_function;GO:0003676//nucleic acid binding;GO:0003677//DNA binding;GO:0005488//binding;GO:0005515//protein binding;GO:0046983//protein dimerization activity;GO:0097159//organic cyclic compound binding;GO:1901363//heterocyclic compound binding;	-
gene-KFK09_000080	991	69.1178	750	50.1159	1067	72.6954	107	7.6828	149	11.549	166	12.4679	393	27.6218	738	51.109	705	47.0987	398	29.1449	680	45.6702	718	48.8105	CM039718.1	1630095	1707430	-	1086	gene-KFK09_000080	GO:0000302;GO:0001101;GO:0003674;GO:0003824;GO:0006725;GO:0006807;GO:0006950;GO:0006979;GO:0008150;GO:0008152;GO:0008168;GO:0008171;GO:0008757;GO:0009058;GO:0009611;GO:0009636;GO:0009698;GO:0009699;GO:0009719;GO:0009723;GO:0009725;GO:0009751;GO:0009808;GO:0009809;GO:0009812;GO:0009813;GO:0009987;GO:0010033;GO:0010035;GO:0010817;GO:0014070;GO:0016740;GO:0016741;GO:0017096;GO:0017144;GO:0018130;GO:…	K13066	3KQW4	S	sp|Q8W013|COMT1_CATRO Caffeic acid 3-O-methyltransferase OS=Catharanthus roseus OX=4058 GN=COMT1 PE=2 SV=1	XP_020685336.1 caffeic acid 3-O-methyltransferase [Dendrobium catenatum]	GO:0000302//response to reactive oxygen species;GO:0001101//response to acid chemical;GO:0006725//cellular aromatic compound metabolic process;GO:0006807//nitrogen compound metabolic process;GO:0006950//response to stress;GO:0006979//response to oxidative stress;GO:0008150//biological_process;GO:0008152//metabolic process;GO:0009058//biosynthetic process;GO:0009611//response to wounding;GO:000963…	-	GO:0003674//molecular_function;GO:0003824//catalytic activity;GO:0008168//methyltransferase activity;GO:0008171//O-methyltransferase activity;GO:0008757//S-adenosylmethionine-dependent methyltransferase activity;GO:0016740//transferase activity;GO:0016741//transferase activity, transferring one-carbon groups;GO:0017096//acetylserotonin O-methyltransferase activity;GO:0030744//luteolin O-methyltra…	ko00940(Phenylpropanoid biosynthesis);ko00380(Tryptophan metabolism)
gene-KFK09_000081	0	0	0	0	0	0	0	0	0	0	0	0	0	0	0	0	1	0.0582747	0	0	0	0	0	0	CM039718.1	1715513	1716757	-	1245	gene-KFK09_000081	-	-	KOG0017	L	sp|Q8I7P9|POL5_DROME Retrovirus-related Pol polyprotein from transposon opus OS=Drosophila melanogaster OX=7227 GN=pol PE=4 SV=1	XP_028548243.1 uncharacterized protein LOC114578870 [Dendrobium catenatum]	-	-	-	-
gene-KFK09_000082	0	0	0	0	0	0	0	0	0	0	0	0	0	0	0	0	0	0	0	0	0	0	0	0	CM039718.1	1718466	1718855	-	390	gene-KFK09_000082	-	-	3GQCS	L	-	XP_028551795.1 uncharacterized protein LOC114579924 [Dendrobium catenatum]	-	-	-	-
gene-KFK09_000083	883	69.0213	989	74.0656	953	72.7682	801	64.4576	686	59.5922	779	65.5736	774	60.9686	691	53.6321	813	60.8719	944	77.4743	1177	88.5944	1024	78.018	CM039718.1	1726721	1727689	-	969	gene-KFK09_000083	-	-	3KMKE	V	sp|Q9SX78|CXE2_ARATH Probable carboxylesterase 2 OS=Arabidopsis thaliana OX=3702 GN=CXE2 PE=2 SV=1	XP_020685407.1 probable carboxylesterase 2 [Dendrobium catenatum]	-	-	-	-
gene-KFK09_000084	645	42.5193	760	47.9996	696	44.8189	635	43.0942	635	46.5203	604	42.8778	681	45.2393	743	48.6339	727	45.9054	629	43.5352	654	41.5156	622	39.9658	CM039718.1	1731109	1739360	+	1149	gene-KFK09_000084	-	-	-	-	-	XP_020685405.1 uncharacterized protein LOC110101722 isoform X2 [Dendrobium catenatum]	-	-	-	-
gene-KFK09_000085	6	0.49668	4	0.317236	12	0.970359	110	9.37426	129	11.8675	164	14.6197	84	7.00725	73	6.00029	127	10.0701	16	1.39062	25	1.99284	31	2.50126	CM039718.1	1747254	1750158	-	915	gene-KFK09_000085	-	-	3KYUK	-	-	XP_020685440.1 uncharacterized protein LOC110101743 [Dendrobium catenatum]	-	-	-	-
gene-KFK09_000086	782	118.227	786	113.849	770	113.717	849	132.14	749	125.844	909	147.993	717	109.237	1119	167.982	708	102.529	867	137.623	950	138.305	916	134.982	CM039718.1	1760194	1760694	-	501	gene-KFK09_000086	GO:0000027;GO:0003674;GO:0003676;GO:0003723;GO:0003735;GO:0005198;GO:0005488;GO:0005575;GO:0005622;GO:0005623;GO:0005634;GO:0005730;GO:0005737;GO:0005773;GO:0005829;GO:0005840;GO:0005911;GO:0006412;GO:0006518;GO:0006807;GO:0006950;GO:0006996;GO:0008150;GO:0008152;GO:0008270;GO:0009058;GO:0009059;GO:0009266;GO:0009409;GO:0009506;GO:0009507;GO:0009536;GO:0009628;GO:0009987;GO:0010467;GO:0015934;GO:…	-	3G8Y0	J	sp|O50003|RL12_PRUAR 60S ribosomal protein L12 OS=Prunus armeniaca OX=36596 GN=RPL12 PE=2 SV=1	XP_020685334.1 60S ribosomal protein L12 [Dendrobium catenatum]	GO:0000027//ribosomal large subunit assembly;GO:0006412//translation;GO:0006518//peptide metabolic process;GO:0006807//nitrogen compound metabolic process;GO:0006950//response to stress;GO:0006996//organelle organization;GO:0008150//biological_process;GO:0008152//metabolic process;GO:0009058//biosynthetic process;GO:0009059//macromolecule biosynthetic process;GO:0009266//response to temperature s…	GO:0005575//cellular_component;GO:0005622//intracellular anatomical structure;GO:0005623//obsolete cell;GO:0005634//nucleus;GO:0005730//nucleolus;GO:0005737//cytoplasm;GO:0005773//vacuole;GO:0005829//cytosol;GO:0005840//ribosome;GO:0005911//cell-cell junction;GO:0009506//plasmodesma;GO:0009507//chloroplast;GO:0009536//plastid;GO:0015934//large ribosomal subunit;GO:0016020//membrane;GO:0022625//cy…	GO:0003674//molecular_function;GO:0003676//nucleic acid binding;GO:0003723//RNA binding;GO:0003735//structural constituent of ribosome;GO:0005198//structural molecule activity;GO:0005488//binding;GO:0008270//zinc ion binding;GO:0019843//rRNA binding;GO:0043167//ion binding;GO:0043169//cation binding;GO:0046872//metal ion binding;GO:0046914//transition metal ion binding;GO:0097159//organic cyclic …	-
gene-KFK09_000087	281	31.5318	266	28.5971	289	31.6786	209	24.1439	182	22.6964	189	22.8388	365	41.2742	397	44.2341	372	39.9842	418	49.2473	421	45.4917	425	46.484	CM039718.1	1761994	1766851	+	675	gene-KFK09_000087	-	-	3KTRM	-	-	XP_020685333.1 uncharacterized protein LOC110101678 [Dendrobium catenatum]	-	-	-	-
gene-KFK09_000088	66	1.44649	57	1.19686	44	0.942001	1090	24.5934	868	21.1415	1027	24.2388	450	9.93866	232	5.04876	364	7.64148	452	10.401	502	10.5946	499	10.6597	CM039718.1	1768745	1773437	-	3456	gene-KFK09_000088	GO:0000030;GO:0000139;GO:0003674;GO:0003824;GO:0005575;GO:0005622;GO:0005623;GO:0005737;GO:0005768;GO:0005783;GO:0005794;GO:0005802;GO:0005886;GO:0006950;GO:0007275;GO:0008150;GO:0008152;GO:0009266;GO:0009409;GO:0009628;GO:0009653;GO:0009888;GO:0009987;GO:0010015;GO:0010053;GO:0010054;GO:0012505;GO:0016020;GO:0016021;GO:0016049;GO:0016740;GO:0016757;GO:0016758;GO:0019187;GO:0021700;GO:0022622;GO:…	-	3KT2I	G	sp|A2YU42|CSLD2_ORYSI Cellulose synthase-like protein D2 OS=Oryza sativa subsp. indica OX=39946 GN=CSLD2 PE=3 SV=1	XP_020685326.1 cellulose synthase-like protein D2 [Dendrobium catenatum]	GO:0006950//response to stress;GO:0007275//multicellular organism development;GO:0008150//biological_process;GO:0008152//metabolic process;GO:0009266//response to temperature stimulus;GO:0009409//response to cold;GO:0009628//response to abiotic stimulus;GO:0009653//anatomical structure morphogenesis;GO:0009888//tissue development;GO:0009987//cellular process;GO:0010015//root morphogenesis;GO:0010…	GO:0000139//Golgi membrane;GO:0005575//cellular_component;GO:0005622//intracellular anatomical structure;GO:0005623//obsolete cell;GO:0005737//cytoplasm;GO:0005768//endosome;GO:0005783//endoplasmic reticulum;GO:0005794//Golgi apparatus;GO:0005802//trans-Golgi network;GO:0005886//plasma membrane;GO:0012505//endomembrane system;GO:0016020//membrane;GO:0016021//integral component of membrane;GO:0030…	GO:0000030//mannosyltransferase activity;GO:0003674//molecular_function;GO:0003824//catalytic activity;GO:0016740//transferase activity;GO:0016757//glycosyltransferase activity;GO:0016758//hexosyltransferase activity;GO:0019187//beta-1,4-mannosyltransferase activity;GO:0051753//mannan synthase activity;	-
gene-KFK09_000089	972	99.356	889	87.0618	978	97.6547	807	84.9221	757	85.9938	800	88.0617	791	81.4793	908	92.1591	766	74.9998	700	75.1259	736	72.4458	716	71.3368	CM039718.1	1777779	1780709	-	741	gene-KFK09_000089	GO:0003674;GO:0003676;GO:0003723;GO:0005488;GO:0097159;GO:1901363	-	3I2SJ	A	sp|Q9LFD5|BPA1_ARATH Binding partner of ACD11 1 OS=Arabidopsis thaliana OX=3702 GN=BPA1 PE=1 SV=1	XP_020685328.1 binding partner of ACD11 1 [Dendrobium catenatum]	-	-	GO:0003674//molecular_function;GO:0003676//nucleic acid binding;GO:0003723//RNA binding;GO:0005488//binding;GO:0097159//organic cyclic compound binding;GO:1901363//heterocyclic compound binding;	-
gene-KFK09_000090	127	20.2942	102	15.6159	107	16.7024	191	31.421	192	34.0967	187	32.1794	216	34.7828	222	35.2245	210	32.1433	194	32.5487	187	28.7751	211	32.8642	CM039718.1	1782351	1784333	-	474	gene-KFK09_000090	-	-	3M0VI	J	-	XP_020685375.1 50S ribosomal protein L35, chloroplastic isoform X1 [Dendrobium catenatum]	-	-	-	-
gene-KFK09_000091	6	0.596407	7	0.666633	5	0.485498	14	1.43265	21	2.31982	16	1.7127	6	0.601015	14	1.38179	13	1.23776	19	1.98293	12	1.14863	17	1.64707	CM039718.1	1785315	1794200	-	762	gene-KFK09_000091	-	K13800	3KM6J	F	sp|Q6K7H2|KCY4_ORYSJ UMP-CMP kinase 4 OS=Oryza sativa subsp. japonica OX=39947 GN=Os02g0778400 PE=2 SV=1	XP_020685373.1 UMP-CMP kinase 3 isoform X1 [Dendrobium catenatum]	-	-	-	ko00240(Pyrimidine metabolism)
gene-KFK09_000092	255	7.07496	295	7.84158	335	9.07935	238	6.79798	210	6.47509	173	5.16891	280	7.82861	161	4.43541	287	7.62727	260	7.57391	328	8.76324	368	9.95185	CM039718.1	1800015	1802744	+	2730	gene-KFK09_000092	GO:0003674;GO:0003676;GO:0003723;GO:0003824;GO:0004518;GO:0004519;GO:0005488;GO:0005575;GO:0005622;GO:0005623;GO:0006139;GO:0006725;GO:0006807;GO:0008150;GO:0008152;GO:0009451;GO:0009987;GO:0016070;GO:0016787;GO:0016788;GO:0034641;GO:0043170;GO:0043226;GO:0043227;GO:0043229;GO:0043231;GO:0043412;GO:0044237;GO:0044238;GO:0044424;GO:0044464;GO:0046483;GO:0071704;GO:0090304;GO:0090305;GO:0097159;GO:…	-	3KUXR	S	sp|Q8GZA6|PP113_ARATH Pentatricopeptide repeat-containing protein At1g71210, mitochondrial OS=Arabidopsis thaliana OX=3702 GN=At1g71210 PE=1 SV=1	XP_020685358.1 pentatricopeptide repeat-containing protein At1g71210, mitochondrial [Dendrobium catenatum]	GO:0006139//nucleobase-containing compound metabolic process;GO:0006725//cellular aromatic compound metabolic process;GO:0006807//nitrogen compound metabolic process;GO:0008150//biological_process;GO:0008152//metabolic process;GO:0009451//RNA modification;GO:0009987//cellular process;GO:0016070//RNA metabolic process;GO:0034641//cellular nitrogen compound metabolic process;GO:0043170//macromolecu…	GO:0005575//cellular_component;GO:0005622//intracellular anatomical structure;GO:0005623//obsolete cell;GO:0043226//organelle;GO:0043227//membrane-bounded organelle;GO:0043229//intracellular organelle;GO:0043231//intracellular membrane-bounded organelle;GO:0044424//obsolete intracellular part;GO:0044464//obsolete cell part;	GO:0003674//molecular_function;GO:0003676//nucleic acid binding;GO:0003723//RNA binding;GO:0003824//catalytic activity;GO:0004518//nuclease activity;GO:0004519//endonuclease activity;GO:0005488//binding;GO:0016787//hydrolase activity;GO:0016788//hydrolase activity, acting on ester bonds;GO:0097159//organic cyclic compound binding;GO:1901363//heterocyclic compound binding;	-
gene-KFK09_000093	533	41.5343	585	43.6751	621	47.2713	332	26.6341	343	29.7041	270	22.6575	529	41.5412	501	38.7652	611	45.6063	617	50.4811	607	45.5487	584	44.3573	CM039718.1	1805336	1836003	-	972	gene-KFK09_000093	GO:0000003;GO:0000166;GO:0000287;GO:0000288;GO:0000290;GO:0000291;GO:0000932;GO:0000956;GO:0003006;GO:0003674;GO:0003676;GO:0003723;GO:0003727;GO:0003729;GO:0003824;GO:0005488;GO:0005524;GO:0005575;GO:0005622;GO:0005623;GO:0005737;GO:0005845;GO:0006139;GO:0006401;GO:0006402;GO:0006725;GO:0006807;GO:0007275;GO:0008144;GO:0008150;GO:0008152;GO:0009056;GO:0009057;GO:0009653;GO:0009790;GO:0009791;GO:…	K12613	3G9I7	A	sp|Q8GW31|DCP2_ARATH mRNA-decapping enzyme subunit 2 OS=Arabidopsis thaliana OX=3702 GN=DCP2 PE=1 SV=1	XP_020685408.1 mRNA-decapping enzyme subunit 2 [Dendrobium catenatum]	GO:0000003//reproduction;GO:0000288//nuclear-transcribed mRNA catabolic process, deadenylation-dependent decay;GO:0000290//deadenylation-dependent decapping of nuclear-transcribed mRNA;GO:0000291//nuclear-transcribed mRNA catabolic process, exonucleolytic;GO:0000956//nuclear-transcribed mRNA catabolic process;GO:0003006//developmental process involved in reproduction;GO:0006139//nucleobase-contai…	GO:0000932//P-body;GO:0005575//cellular_component;GO:0005622//intracellular anatomical structure;GO:0005623//obsolete cell;GO:0005737//cytoplasm;GO:0005845//mRNA cap binding complex;GO:0010494//cytoplasmic stress granule;GO:0032991//protein-containing complex;GO:0034518//RNA cap binding complex;GO:0035770//ribonucleoprotein granule;GO:0036464//cytoplasmic ribonucleoprotein granule;GO:0043226//org…	GO:0000166//nucleotide binding;GO:0000287//magnesium ion binding;GO:0003674//molecular_function;GO:0003676//nucleic acid binding;GO:0003723//RNA binding;GO:0003727//single-stranded RNA binding;GO:0003729//mRNA binding;GO:0003824//catalytic activity;GO:0005488//binding;GO:0005524//ATP binding;GO:0008144//obsolete drug binding;GO:0016462//pyrophosphatase activity;GO:0016787//hydrolase activity;GO:0…	ko03018(RNA degradation)
gene-KFK09_000094	1	0.311702	0	0	0	0	0	0	1	0.346404	0	0	0	0	0	0	0	0	0	0	0	0	0	0	CM039718.1	1841979	1842221	-	243	gene-KFK09_000094	-	-	-	-	-	-	-	-	-	-
gene-KFK09_000095	6779	300.273	7653	324.773	7100	307.21	3853	175.699	3605	177.459	3537	168.715	716	31.96	660	29.0281	662	28.0874	731	33.9962	804	34.2936	776	33.503	CM039718.1	1842818	1854774	-	1710	gene-KFK09_000095	GO:0001101;GO:0002831;GO:0002832;GO:0003674;GO:0003824;GO:0004672;GO:0004674;GO:0004683;GO:0004721;GO:0004722;GO:0005488;GO:0005515;GO:0005516;GO:0005575;GO:0005622;GO:0005623;GO:0005634;GO:0005737;GO:0005886;GO:0006464;GO:0006468;GO:0006470;GO:0006793;GO:0006796;GO:0006807;GO:0006950;GO:0006952;GO:0007154;GO:0007165;GO:0008150;GO:0008152;GO:0009605;GO:0009607;GO:0009620;GO:0009719;GO:0009725;GO:…	K13412	3GAZX	T	sp|Q9FKW4|CDPKS_ARATH Calcium-dependent protein kinase 28 OS=Arabidopsis thaliana OX=3702 GN=CPK28 PE=1 SV=1	XP_020685346.1 calcium-dependent protein kinase 18 [Dendrobium catenatum]	GO:0001101//response to acid chemical;GO:0002831//regulation of response to biotic stimulus;GO:0002832//negative regulation of response to biotic stimulus;GO:0006464//cellular protein modification process;GO:0006468//protein phosphorylation;GO:0006470//protein dephosphorylation;GO:0006793//phosphorus metabolic process;GO:0006796//phosphate-containing compound metabolic process;GO:0006807//nitroge…	GO:0005575//cellular_component;GO:0005622//intracellular anatomical structure;GO:0005623//obsolete cell;GO:0005634//nucleus;GO:0005737//cytoplasm;GO:0005886//plasma membrane;GO:0016020//membrane;GO:0043226//organelle;GO:0043227//membrane-bounded organelle;GO:0043229//intracellular organelle;GO:0043231//intracellular membrane-bounded organelle;GO:0044424//obsolete intracellular part;GO:0044464//ob…	GO:0003674//molecular_function;GO:0003824//catalytic activity;GO:0004672//protein kinase activity;GO:0004674//protein serine/threonine kinase activity;GO:0004683//calmodulin-dependent protein kinase activity;GO:0004721//phosphoprotein phosphatase activity;GO:0004722//protein serine/threonine phosphatase activity;GO:0005488//binding;GO:0005515//protein binding;GO:0005516//calmodulin binding;GO:000…	ko04626(Plant-pathogen interaction)
gene-KFK09_000096	0	0	0	0	0	0	0	0	0	0	2	0.221049	1	0.103427	0	0	1	0.098309	0	0	1	0.0988319	0	0	CM039718.1	1854819	1858041	-	738	gene-KFK09_000096	-	-	-	-	-	PKU87904.1 hypothetical protein MA16_Dca007846 [Dendrobium catenatum]	-	-	-	-
gene-KFK09_000097	106	2.72533	105	2.58643	117	2.9385	208	5.50549	226	6.45751	213	5.89742	126	3.26458	101	2.57845	121	2.9799	256	6.91062	265	6.56095	216	5.41302	CM039718.1	1864089	1874172	-	2946	gene-KFK09_000097	GO:0000003;GO:0000578;GO:0001067;GO:0003002;GO:0003006;GO:0003674;GO:0003676;GO:0003677;GO:0003700;GO:0005488;GO:0005515;GO:0005575;GO:0005622;GO:0005623;GO:0005634;GO:0006355;GO:0007275;GO:0007389;GO:0008150;GO:0009719;GO:0009725;GO:0009733;GO:0009790;GO:0009791;GO:0009793;GO:0009798;GO:0009880;GO:0009888;GO:0009889;GO:0009908;GO:0009942;GO:0010033;GO:0010051;GO:0010154;GO:0010305;GO:0010468;GO:…	K14486	3GCI1	K	sp|Q01K26|ARFK_ORYSI Auxin response factor 11 OS=Oryza sativa subsp. indica OX=39946 GN=ARF11 PE=3 SV=2	XP_020685457.1 auxin response factor 5 [Dendrobium catenatum]	GO:0000003//reproduction;GO:0000578//embryonic axis specification;GO:0003002//regionalization;GO:0003006//developmental process involved in reproduction;GO:0006355//regulation of transcription, DNA-templated;GO:0007275//multicellular organism development;GO:0007389//pattern specification process;GO:0008150//biological_process;GO:0009719//response to endogenous stimulus;GO:0009725//response to hor…	GO:0005575//cellular_component;GO:0005622//intracellular anatomical structure;GO:0005623//obsolete cell;GO:0005634//nucleus;GO:0016020//membrane;GO:0043226//organelle;GO:0043227//membrane-bounded organelle;GO:0043229//intracellular organelle;GO:0043231//intracellular membrane-bounded organelle;GO:0044424//obsolete intracellular part;GO:0044464//obsolete cell part;	GO:0001067//transcription regulatory region nucleic acid binding;GO:0003674//molecular_function;GO:0003676//nucleic acid binding;GO:0003677//DNA binding;GO:0003700//DNA-binding transcription factor activity;GO:0005488//binding;GO:0005515//protein binding;GO:0042802//identical protein binding;GO:0097159//organic cyclic compound binding;GO:0140110//transcription regulator activity;GO:1901363//heter…	ko04075(Plant hormone signal transduction)
gene-KFK09_000098	598	40.9166	549	35.9889	581	38.833	312	21.9772	325	24.713	328	24.168	599	41.3017	745	50.615	595	38.9959	612	43.9657	707	46.5828	621	41.4155	CM039718.1	1880273	1912554	-	1107	gene-KFK09_000098	GO:0005575;GO:0005622;GO:0005623;GO:0005737;GO:0006091;GO:0008150;GO:0008152;GO:0009507;GO:0009534;GO:0009535;GO:0009536;GO:0009579;GO:0009987;GO:0015979;GO:0016020;GO:0016043;GO:0019684;GO:0022607;GO:0031976;GO:0031984;GO:0034357;GO:0034622;GO:0042651;GO:0043226;GO:0043227;GO:0043229;GO:0043231;GO:0043933;GO:0044085;GO:0044237;GO:0044422;GO:0044424;GO:0044434;GO:0044435;GO:0044436;GO:0044444;GO:…	-	3KPGD	S	sp|B9DHG0|PYG7_ARATH Tetratricopeptide repeat domain-containing protein PYG7, chloroplastic OS=Arabidopsis thaliana OX=3702 GN=PYG7 PE=1 SV=1	XP_020685366.1 tetratricopeptide repeat domain-containing protein PYG7, chloroplastic isoform X2 [Dendrobium catenatum]	GO:0006091//generation of precursor metabolites and energy;GO:0008150//biological_process;GO:0008152//metabolic process;GO:0009987//cellular process;GO:0015979//photosynthesis;GO:0016043//cellular component organization;GO:0019684//photosynthesis, light reaction;GO:0022607//cellular component assembly;GO:0034622//cellular protein-containing complex assembly;GO:0043933//protein-containing complex …	GO:0005575//cellular_component;GO:0005622//intracellular anatomical structure;GO:0005623//obsolete cell;GO:0005737//cytoplasm;GO:0009507//chloroplast;GO:0009534//chloroplast thylakoid;GO:0009535//chloroplast thylakoid membrane;GO:0009536//plastid;GO:0009579//thylakoid;GO:0016020//membrane;GO:0031976//plastid thylakoid;GO:0031984//organelle subcompartment;GO:0034357//photosynthetic membrane;GO:004…	-	-
gene-KFK09_000099	197	19.9752	194	18.8463	160	15.8479	135	14.0922	98	11.0432	155	16.9249	155	15.838	243	24.4656	204	19.8134	286	30.4477	323	31.5381	344	33.9982	CM039718.1	1922160	1941818	+	747	gene-KFK09_000099	-	K07304	3KX93	O	sp|Q9SL43|MSRA5_ARATH Peptide methionine sulfoxide reductase A5 OS=Arabidopsis thaliana OX=3702 GN=MSRA5 PE=2 SV=1	XP_020685488.1 peptide methionine sulfoxide reductase A5 [Dendrobium catenatum]	-	-	-	-
gene-KFK09_000100	261	16.6828	254	15.5546	260	16.2341	410	26.9793	371	26.3539	391	26.9137	326	20.9985	215	13.6455	317	19.4084	183	12.2812	223	13.7259	220	13.7064	CM039718.1	1944189	1945373	+	1185	gene-KFK09_000100	GO:0003674;GO:0003824;GO:0005575;GO:0005622;GO:0005623;GO:0005737;GO:0005768;GO:0005794;GO:0005802;GO:0008150;GO:0008152;GO:0008168;GO:0008757;GO:0012505;GO:0016740;GO:0016741;GO:0031410;GO:0031982;GO:0031984;GO:0032259;GO:0043226;GO:0043227;GO:0043229;GO:0043231;GO:0044422;GO:0044424;GO:0044431;GO:0044444;GO:0044446;GO:0044464;GO:0097708;GO:0098791	-	3KNZZ	S	sp|Q8RWB7|PMT12_ARATH Probable methyltransferase At1g29790 OS=Arabidopsis thaliana OX=3702 GN=CLSC5 PE=2 SV=1	XP_020685311.1 uncharacterized protein LOC110101660 [Dendrobium catenatum]	GO:0008150//biological_process;GO:0008152//metabolic process;GO:0032259//methylation;	GO:0005575//cellular_component;GO:0005622//intracellular anatomical structure;GO:0005623//obsolete cell;GO:0005737//cytoplasm;GO:0005768//endosome;GO:0005794//Golgi apparatus;GO:0005802//trans-Golgi network;GO:0012505//endomembrane system;GO:0031410//cytoplasmic vesicle;GO:0031982//vesicle;GO:0031984//organelle subcompartment;GO:0043226//organelle;GO:0043227//membrane-bounded organelle;GO:0043229…	GO:0003674//molecular_function;GO:0003824//catalytic activity;GO:0008168//methyltransferase activity;GO:0008757//S-adenosylmethionine-dependent methyltransferase activity;GO:0016740//transferase activity;GO:0016741//transferase activity, transferring one-carbon groups;	-
gene-KFK09_000101	45	4.4037	53	4.96911	60	5.73565	35	3.52608	32	3.48015	22	2.31845	32	3.15572	22	2.13773	19	1.78099	35	3.59614	42	3.95787	59	5.62768	CM039718.1	1963018	1964118	-	774	gene-KFK09_000101	GO:0000976;GO:0000977;GO:0000981;GO:0001012;GO:0001067;GO:0001085;GO:0001228;GO:0003674;GO:0003676;GO:0003677;GO:0003682;GO:0003690;GO:0003700;GO:0005488;GO:0005515;GO:0005575;GO:0005622;GO:0005623;GO:0005634;GO:0005667;GO:0006139;GO:0006351;GO:0006355;GO:0006357;GO:0006366;GO:0006725;GO:0006807;GO:0007275;GO:0007623;GO:0008134;GO:0008150;GO:0008152;GO:0009058;GO:0009059;GO:0009314;GO:0009416;GO:…	-	44P00	K	sp|O82632|GATA9_ARATH GATA transcription factor 9 OS=Arabidopsis thaliana OX=3702 GN=GATA9 PE=2 SV=1	XP_028552410.1 GATA transcription factor 4 [Dendrobium catenatum]	GO:0006139//nucleobase-containing compound metabolic process;GO:0006351//transcription, DNA-templated;GO:0006355//regulation of transcription, DNA-templated;GO:0006357//regulation of transcription by RNA polymerase II;GO:0006366//transcription by RNA polymerase II;GO:0006725//cellular aromatic compound metabolic process;GO:0006807//nitrogen compound metabolic process;GO:0007275//multicellular org…	GO:0005575//cellular_component;GO:0005622//intracellular anatomical structure;GO:0005623//obsolete cell;GO:0005634//nucleus;GO:0005667//transcription regulator complex;GO:0032991//protein-containing complex;GO:0043226//organelle;GO:0043227//membrane-bounded organelle;GO:0043229//intracellular organelle;GO:0043231//intracellular membrane-bounded organelle;GO:0044424//obsolete intracellular part;GO…	GO:0000976//transcription cis-regulatory region binding;GO:0000977//RNA polymerase II transcription regulatory region sequence-specific DNA binding;GO:0000981//DNA-binding transcription factor activity, RNA polymerase II-specific;GO:0001067//transcription regulatory region nucleic acid binding;GO:0001228//DNA-binding transcription activator activity, RNA polymerase II-specific;GO:0003674//molecul…	-
gene-KFK09_000102	860	35.1346	926	36.2448	841	33.5628	874	36.7593	779	35.3685	831	36.56	1298	53.4385	1279	51.8837	1444	56.5076	1181	50.6582	1190	46.8156	1339	53.3199	CM039718.1	1973770	2063893	-	1854	gene-KFK09_000102	-	-	3KU4J	G	sp|P40390|PGM_NEIGO Phosphoglucomutase OS=Neisseria gonorrhoeae OX=485 GN=pgm PE=3 SV=1	XP_020685409.1 uncharacterized protein LOC110101725 isoform X1 [Dendrobium catenatum]	-	-	-	-
gene-KFK09_000103	285	24.475	307	25.2589	236	19.7978	245	21.6602	257	24.5275	216	19.9756	464	40.1549	519	44.2557	429	35.2889	309	27.8612	435	35.9728	333	27.8737	CM039718.1	2074362	2081689	+	882	gene-KFK09_000103	-	-	3KPDS	S	-	XP_020685332.1 uncharacterized protein LOC110101676 [Dendrobium catenatum]	-	-	-	-
gene-KFK09_000104	79	13.1223	86	13.686	60	9.73551	93	15.9032	86	15.8753	105	18.7819	100	16.7388	162	26.719	124	19.7291	75	13.08	124	19.834	64	10.3618	CM039718.1	2084840	2088358	-	456	gene-KFK09_000104	-	-	3M1A2	L	-	PKU75508.1 hypothetical protein MA16_Dca011284 [Dendrobium catenatum]	-	-	-	-
gene-KFK09_000105	716	72.3099	711	68.7943	673	66.3936	1253	130.273	1003	112.572	1091	118.653	1405	142.99	1682	168.669	1418	137.172	1192	126.393	1451	141.111	1353	133.185	CM039718.1	2090115	2097002	-	750	gene-KFK09_000105	GO:0000502;GO:0005575;GO:0005576;GO:0005622;GO:0005623;GO:0005634;GO:0005737;GO:0005773;GO:0005774;GO:0005829;GO:0005839;GO:0006950;GO:0008150;GO:0009266;GO:0009409;GO:0009628;GO:0010035;GO:0010038;GO:0016020;GO:0019773;GO:0031090;GO:0032991;GO:0042221;GO:0043226;GO:0043227;GO:0043229;GO:0043231;GO:0044422;GO:0044424;GO:0044437;GO:0044444;GO:0044446;GO:0044464;GO:0046686;GO:0048046;GO:0050896;GO:…	K02727	3KPYB	O	sp|O24362|PSA3_SPIOL Proteasome subunit alpha type-3 OS=Spinacia oleracea OX=3562 GN=PAG1 PE=2 SV=1	XP_020685325.1 proteasome subunit alpha type-3-like [Dendrobium catenatum]	GO:0006950//response to stress;GO:0008150//biological_process;GO:0009266//response to temperature stimulus;GO:0009409//response to cold;GO:0009628//response to abiotic stimulus;GO:0010035//response to inorganic substance;GO:0010038//response to metal ion;GO:0042221//response to chemical;GO:0046686//response to cadmium ion;GO:0050896//response to stimulus;	GO:0000502//proteasome complex;GO:0005575//cellular_component;GO:0005576//extracellular region;GO:0005622//intracellular anatomical structure;GO:0005623//obsolete cell;GO:0005634//nucleus;GO:0005737//cytoplasm;GO:0005773//vacuole;GO:0005774//vacuolar membrane;GO:0005829//cytosol;GO:0005839//proteasome core complex;GO:0016020//membrane;GO:0019773//proteasome core complex, alpha-subunit complex;GO:…	-	ko03050(Proteasome)
gene-KFK09_000106	339	27.2581	373	28.7344	349	27.4124	967	80.0463	872	77.9211	984	85.2039	954	77.3013	1301	103.872	969	74.6316	931	78.5975	997	77.1965	977	76.5707	CM039718.1	2099491	2117789	+	942	gene-KFK09_000106	GO:0003674;GO:0003824;GO:0005575;GO:0005622;GO:0005623;GO:0005737;GO:0005777;GO:0006082;GO:0006629;GO:0006631;GO:0006635;GO:0008150;GO:0008152;GO:0009056;GO:0009062;GO:0009987;GO:0016042;GO:0016054;GO:0016829;GO:0016835;GO:0016836;GO:0019395;GO:0019752;GO:0030258;GO:0032787;GO:0033542;GO:0034440;GO:0042579;GO:0043226;GO:0043227;GO:0043229;GO:0043231;GO:0043436;GO:0044237;GO:0044238;GO:0044242;GO:…	K19658	3KSX5	I	sp|Q8VYI3|ECH2_ARATH Enoyl-CoA hydratase 2, peroxisomal OS=Arabidopsis thaliana OX=3702 GN=ECH2 PE=1 SV=1	XP_020579309.1 enoyl-CoA hydratase 2, peroxisomal isoform X2 [Phalaenopsis equestris]	GO:0006082//organic acid metabolic process;GO:0006629//lipid metabolic process;GO:0006631//fatty acid metabolic process;GO:0006635//fatty acid beta-oxidation;GO:0008150//biological_process;GO:0008152//metabolic process;GO:0009056//catabolic process;GO:0009062//fatty acid catabolic process;GO:0009987//cellular process;GO:0016042//lipid catabolic process;GO:0016054//organic acid catabolic process;G…	GO:0005575//cellular_component;GO:0005622//intracellular anatomical structure;GO:0005623//obsolete cell;GO:0005737//cytoplasm;GO:0005777//peroxisome;GO:0042579//microbody;GO:0043226//organelle;GO:0043227//membrane-bounded organelle;GO:0043229//intracellular organelle;GO:0043231//intracellular membrane-bounded organelle;GO:0044424//obsolete intracellular part;GO:0044444//obsolete cytoplasmic part;…	GO:0003674//molecular_function;GO:0003824//catalytic activity;GO:0016829//lyase activity;GO:0016835//carbon-oxygen lyase activity;GO:0016836//hydro-lyase activity;GO:0080023//3R-hydroxyacyl-CoA dehydratase activity;	-
gene-KFK09_000107	4	0.263685	3	0.189472	6	0.38637	0	0	1	0.0732604	1	0.0709897	5	0.332154	6	0.392737	8	0.505149	8	0.553707	12	0.761754	1	0.0642538	CM039718.1	2122709	2127120	+	1149	gene-KFK09_000107	GO:0000003;GO:0000228;GO:0000280;GO:0000706;GO:0000729;GO:0003006;GO:0003674;GO:0003676;GO:0003677;GO:0003824;GO:0003916;GO:0003918;GO:0004518;GO:0004519;GO:0004520;GO:0004536;GO:0005488;GO:0005575;GO:0005622;GO:0005623;GO:0005634;GO:0005694;GO:0006139;GO:0006259;GO:0006281;GO:0006302;GO:0006310;GO:0006725;GO:0006807;GO:0006950;GO:0006974;GO:0006996;GO:0007049;GO:0007059;GO:0007127;GO:0007129;GO:…	K10878	3KMV8	L	sp|Q6ZD95|SPO12_ORYSJ Meiotic recombination protein SPO11-2 OS=Oryza sativa subsp. japonica OX=39947 GN=SPO11-2 PE=2 SV=1	XP_020685355.1 meiotic recombination protein SPO11-2 [Dendrobium catenatum]	GO:0000003//reproduction;GO:0000280//nuclear division;GO:0000706//meiotic DNA double-strand break processing;GO:0000729//DNA double-strand break processing;GO:0003006//developmental process involved in reproduction;GO:0006139//nucleobase-containing compound metabolic process;GO:0006259//DNA metabolic process;GO:0006281//DNA repair;GO:0006302//double-strand break repair;GO:0006310//DNA recombinati…	GO:0000228//nuclear chromosome;GO:0005575//cellular_component;GO:0005622//intracellular anatomical structure;GO:0005623//obsolete cell;GO:0005634//nucleus;GO:0005694//chromosome;GO:0031974//membrane-enclosed lumen;GO:0031981//nuclear lumen;GO:0043226//organelle;GO:0043227//membrane-bounded organelle;GO:0043228//non-membrane-bounded organelle;GO:0043229//intracellular organelle;GO:0043231//intrace…	GO:0003674//molecular_function;GO:0003676//nucleic acid binding;GO:0003677//DNA binding;GO:0003824//catalytic activity;GO:0003916//DNA topoisomerase activity;GO:0003918//DNA topoisomerase type II (double strand cut, ATP-hydrolyzing) activity;GO:0004518//nuclease activity;GO:0004519//endonuclease activity;GO:0004520//endodeoxyribonuclease activity;GO:0004536//deoxyribonuclease activity;GO:0005488/…	-
gene-KFK09_000108	913	40.7267	1000	42.7372	1099	47.8886	250	11.4807	291	14.426	291	13.9788	423	19.0148	517	22.8994	476	20.3385	438	20.5138	525	22.5515	481	20.9135	CM039718.1	2128527	2149274	-	1698	gene-KFK09_000108	GO:0003674;GO:0003824;GO:0004672;GO:0005575;GO:0005622;GO:0005623;GO:0005737;GO:0006464;GO:0006468;GO:0006793;GO:0006796;GO:0006807;GO:0007154;GO:0007165;GO:0008150;GO:0008152;GO:0009987;GO:0016301;GO:0016310;GO:0016740;GO:0016772;GO:0016773;GO:0019538;GO:0023052;GO:0035556;GO:0036211;GO:0043170;GO:0043412;GO:0044237;GO:0044238;GO:0044260;GO:0044267;GO:0044424;GO:0044464;GO:0050789;GO:0050794;GO:…	-	3KWCD	T	sp|F4JTP5|STY46_ARATH Serine/threonine-protein kinase STY46 OS=Arabidopsis thaliana OX=3702 GN=STY46 PE=1 SV=1	XP_020685351.1 serine/threonine-protein kinase STY46 [Dendrobium catenatum]	GO:0006464//cellular protein modification process;GO:0006468//protein phosphorylation;GO:0006793//phosphorus metabolic process;GO:0006796//phosphate-containing compound metabolic process;GO:0006807//nitrogen compound metabolic process;GO:0007154//cell communication;GO:0007165//signal transduction;GO:0008150//biological_process;GO:0008152//metabolic process;GO:0009987//cellular process;GO:0016310/…	GO:0005575//cellular_component;GO:0005622//intracellular anatomical structure;GO:0005623//obsolete cell;GO:0005737//cytoplasm;GO:0044424//obsolete intracellular part;GO:0044464//obsolete cell part;	GO:0003674//molecular_function;GO:0003824//catalytic activity;GO:0004672//protein kinase activity;GO:0016301//kinase activity;GO:0016740//transferase activity;GO:0016772//transferase activity, transferring phosphorus-containing groups;GO:0016773//phosphotransferase activity, alcohol group as acceptor;GO:0140096//catalytic activity, acting on a protein;	-
gene-KFK09_000109	1314	80.7195	1339	78.8064	1243	74.59	1253	79.2417	1036	70.7271	971	64.235	847	52.4336	682	41.5999	886	52.1339	1106	71.3349	1066	63.0591	1134	67.8998	CM039718.1	2155906	2169743	-	1233	gene-KFK09_000109	GO:0000959;GO:0005575;GO:0005622;GO:0005623;GO:0005737;GO:0005739;GO:0006139;GO:0006725;GO:0006807;GO:0008150;GO:0008152;GO:0009451;GO:0009987;GO:0016070;GO:0016071;GO:0016556;GO:0034641;GO:0043170;GO:0043226;GO:0043227;GO:0043229;GO:0043231;GO:0043412;GO:0044237;GO:0044238;GO:0044424;GO:0044444;GO:0044464;GO:0046483;GO:0071704;GO:0080156;GO:0090304;GO:1900864;GO:1900865;GO:1901360	-	3KPKX	S	sp|O49429|MORF1_ARATH Multiple organellar RNA editing factor 1, mitochondrial OS=Arabidopsis thaliana OX=3702 GN=MORF1 PE=1 SV=1	XP_020685426.1 multiple organellar RNA editing factor 3, mitochondrial [Dendrobium catenatum]	GO:0000959//mitochondrial RNA metabolic process;GO:0006139//nucleobase-containing compound metabolic process;GO:0006725//cellular aromatic compound metabolic process;GO:0006807//nitrogen compound metabolic process;GO:0008150//biological_process;GO:0008152//metabolic process;GO:0009451//RNA modification;GO:0009987//cellular process;GO:0016070//RNA metabolic process;GO:0016071//mRNA metabolic proce…	GO:0005575//cellular_component;GO:0005622//intracellular anatomical structure;GO:0005623//obsolete cell;GO:0005737//cytoplasm;GO:0005739//mitochondrion;GO:0043226//organelle;GO:0043227//membrane-bounded organelle;GO:0043229//intracellular organelle;GO:0043231//intracellular membrane-bounded organelle;GO:0044424//obsolete intracellular part;GO:0044444//obsolete cytoplasmic part;GO:0044464//obsolet…	-	-
gene-KFK09_000110	62	5.11558	46	3.6363	51	4.11055	161	13.6757	144	13.2041	127	11.2843	67	5.57085	51	4.17828	62	4.90003	105	9.09612	97	7.70695	114	9.16813	CM039718.1	2198571	2199488	+	918	gene-KFK09_000110	-	-	3KYZG	-	-	XP_020685314.1 uncharacterized protein LOC110101662 isoform X2 [Dendrobium catenatum]	-	-	-	-
gene-KFK09_000111	334	13.8697	368	14.6409	292	11.8449	790	33.7729	761	35.1196	708	31.6609	920	38.4992	773	31.8732	893	35.5203	1598	69.6725	1783	71.2984	1699	68.7681	CM039718.1	2209689	2217144	+	1824	gene-KFK09_000111	GO:0003674;GO:0003676;GO:0003677;GO:0005488;GO:0006355;GO:0007154;GO:0007165;GO:0007623;GO:0008150;GO:0009314;GO:0009416;GO:0009628;GO:0009639;GO:0009889;GO:0009890;GO:0009892;GO:0009987;GO:0010017;GO:0010468;GO:0010556;GO:0010558;GO:0010605;GO:0010629;GO:0019219;GO:0019222;GO:0023052;GO:0031323;GO:0031324;GO:0031326;GO:0031327;GO:0045892;GO:0045934;GO:0048511;GO:0048519;GO:0048523;GO:0050789;GO:…	K12130	3KRK7	K	sp|Q689G6|PRR95_ORYSJ Two-component response regulator-like PRR95 OS=Oryza sativa subsp. japonica OX=39947 GN=PRR95 PE=2 SV=1	XP_020685321.1 two-component response regulator-like PRR95 isoform X1 [Dendrobium catenatum]	GO:0006355//regulation of transcription, DNA-templated;GO:0007154//cell communication;GO:0007165//signal transduction;GO:0007623//circadian rhythm;GO:0008150//biological_process;GO:0009314//response to radiation;GO:0009416//response to light stimulus;GO:0009628//response to abiotic stimulus;GO:0009639//response to red or far red light;GO:0009889//regulation of biosynthetic process;GO:0009890//neg…	-	GO:0003674//molecular_function;GO:0003676//nucleic acid binding;GO:0003677//DNA binding;GO:0005488//binding;GO:0097159//organic cyclic compound binding;GO:1901363//heterocyclic compound binding;	ko04712(Circadian rhythm - plant)
gene-KFK09_000112	0	0	0	0	0	0	0	0	0	0	0	0	0	0	0	0	0	0	0	0	1	0.213269	0	0	CM039718.1	2219122	2219886	+	342	gene-KFK09_000112	-	-	-	-	-	XP_020685324.1 glutamic acid-rich protein [Dendrobium catenatum]	-	-	-	-
gene-KFK09_000113	2	0.227458	1	0.108961	2	0.222192	15	1.75624	38	4.80285	37	4.53151	27	3.09442	41	4.62999	7	0.762559	16	1.91054	33	3.61404	14	1.55193	CM039718.1	2221561	2228618	+	666	gene-KFK09_000113	-	-	3M07D	-	-	XP_020685323.1 uncharacterized protein LOC110101668 [Dendrobium catenatum]	-	-	-	-
gene-KFK09_000114	2884	78.549	3557	92.8169	3516	93.5449	4205	117.905	3791	114.747	3552	104.181	4270	117.197	3221	87.1084	4625	120.659	2916	83.3866	3320	87.0744	3341	88.694	CM039718.1	2231987	2261002	-	2781	gene-KFK09_000114	GO:0000002;GO:0005575;GO:0005622;GO:0005623;GO:0005737;GO:0005777;GO:0005782;GO:0006139;GO:0006259;GO:0006508;GO:0006605;GO:0006625;GO:0006725;GO:0006807;GO:0006810;GO:0006886;GO:0006950;GO:0006996;GO:0007005;GO:0007031;GO:0007275;GO:0008104;GO:0008150;GO:0008152;GO:0009266;GO:0009408;GO:0009628;GO:0009791;GO:0009987;GO:0010467;GO:0015031;GO:0015833;GO:0015919;GO:0016043;GO:0016485;GO:0016558;GO:…	K01338	3KUV9	O	sp|Q0J032|LONP2_ORYSJ Lon protease homolog 2, peroxisomal OS=Oryza sativa subsp. japonica OX=39947 GN=Os09g0533400 PE=2 SV=1	XP_020685319.1 lon protease homolog 2, peroxisomal isoform X1 [Dendrobium catenatum]	GO:0000002//mitochondrial genome maintenance;GO:0006139//nucleobase-containing compound metabolic process;GO:0006259//DNA metabolic process;GO:0006508//proteolysis;GO:0006605//protein targeting;GO:0006625//protein targeting to peroxisome;GO:0006725//cellular aromatic compound metabolic process;GO:0006807//nitrogen compound metabolic process;GO:0006810//transport;GO:0006886//intracellular protein …	GO:0005575//cellular_component;GO:0005622//intracellular anatomical structure;GO:0005623//obsolete cell;GO:0005737//cytoplasm;GO:0005777//peroxisome;GO:0005782//peroxisomal matrix;GO:0031907//microbody lumen;GO:0031974//membrane-enclosed lumen;GO:0042579//microbody;GO:0043226//organelle;GO:0043227//membrane-bounded organelle;GO:0043229//intracellular organelle;GO:0043231//intracellular membrane-b…	-	-
gene-KFK09_000115	11	4.5529	4	1.58618	6	2.4259	0	0	1	0.459979	1	0.445722	3	1.25129	14	5.7537	6	2.37876	9	3.91112	3	1.1957	5	2.01715	CM039718.1	2302357	2302631	-	183	gene-KFK09_000115	-	-	4JR41	-	-	XP_020685475.1 uncharacterized protein LOC110101762 [Dendrobium catenatum]	-	-	-	-
gene-KFK09_000116	464	28.5732	387	22.8323	416	25.0242	465	29.479	443	30.3171	440	29.1785	193	11.9768	218	13.3297	299	17.6366	293	18.944	313	18.5606	313	18.787	CM039718.1	2307773	2327422	-	1230	gene-KFK09_000116	-	-	3KSDH	T	sp|Q9LTC0|PBL19_ARATH Probable serine/threonine-protein kinase PBL19 OS=Arabidopsis thaliana OX=3702 GN=PBL19 PE=1 SV=1	XP_020685449.1 probable serine/threonine-protein kinase PBL19 [Dendrobium catenatum]	-	-	-	-
gene-KFK09_000117	0	0	0	0	0	0	0	0	0	0	0	0	0	0	0	0	0	0	0	0	2	0.201765	0	0	CM039718.1	2426385	2427633	+	723	gene-KFK09_000117	-	-	3GJYF	-	-	PKU75492.1 hypothetical protein MA16_Dca011268 [Dendrobium catenatum]	-	-	-	-
gene-KFK09_000118	1	0.0475478	0	0	1	0.0464469	4	0.195799	7	0.369889	5	0.256017	28	1.34163	37	1.74685	43	1.9584	10	0.499222	29	1.32781	17	0.787865	CM039718.1	2442283	2444372	+	1593	gene-KFK09_000118	GO:0005575;GO:0008150;GO:0008152;GO:0009058;GO:0009719;GO:0009725;GO:0009733;GO:0010033;GO:0016020;GO:0019748;GO:0042221;GO:0044550;GO:0050896	-	3KYGC	Q	sp|A0A4D6Q415|CYP1_CROXC Flavonoid 3&apos;-monooxygenase CYP75B137 OS=Crocosmia x crocosmiiflora OX=1053288 GN=CYP75B137 PE=1 SV=1	XP_020685481.1 geraniol 8-hydroxylase [Dendrobium catenatum]	GO:0008150//biological_process;GO:0008152//metabolic process;GO:0009058//biosynthetic process;GO:0009719//response to endogenous stimulus;GO:0009725//response to hormone;GO:0009733//response to auxin;GO:0010033//response to organic substance;GO:0019748//secondary metabolic process;GO:0042221//response to chemical;GO:0044550//secondary metabolite biosynthetic process;GO:0050896//response to stimul…	GO:0005575//cellular_component;GO:0016020//membrane;	-	-
gene-KFK09_000119	554	27.4261	665	31.5409	635	30.7082	586	29.8656	596	32.7902	630	33.5865	840	41.9061	739	36.3265	796	37.746	712	37.0082	809	38.5665	777	37.4928	CM039718.1	2447222	2520841	-	1530	gene-KFK09_000119	GO:0005575;GO:0005622;GO:0005623;GO:0005634;GO:0006139;GO:0006259;GO:0006281;GO:0006725;GO:0006807;GO:0006950;GO:0006974;GO:0008150;GO:0008152;GO:0009987;GO:0033554;GO:0034641;GO:0043170;GO:0043226;GO:0043227;GO:0043229;GO:0043231;GO:0044237;GO:0044238;GO:0044260;GO:0044424;GO:0044464;GO:0046483;GO:0050896;GO:0051716;GO:0071704;GO:0090304;GO:1901360	K10571	3KT93	K	sp|Q9ZNU6|DET1_SOLLC Light-mediated development protein DET1 OS=Solanum lycopersicum OX=4081 GN=DET1 PE=1 SV=1	XP_020685393.1 light-mediated development protein DET1 isoform X1 [Dendrobium catenatum]	GO:0006139//nucleobase-containing compound metabolic process;GO:0006259//DNA metabolic process;GO:0006281//DNA repair;GO:0006725//cellular aromatic compound metabolic process;GO:0006807//nitrogen compound metabolic process;GO:0006950//response to stress;GO:0006974//cellular response to DNA damage stimulus;GO:0008150//biological_process;GO:0008152//metabolic process;GO:0009987//cellular process;GO…	GO:0005575//cellular_component;GO:0005622//intracellular anatomical structure;GO:0005623//obsolete cell;GO:0005634//nucleus;GO:0043226//organelle;GO:0043227//membrane-bounded organelle;GO:0043229//intracellular organelle;GO:0043231//intracellular membrane-bounded organelle;GO:0044424//obsolete intracellular part;GO:0044464//obsolete cell part;	-	ko04120(Ubiquitin mediated proteolysis)
gene-KFK09_000120	394	41.1061	366	36.5838	379	38.6256	371	39.8477	334	38.7257	356	39.9971	463	48.6781	562	58.2197	471	47.0689	425	46.5545	441	44.3053	392	39.8628	CM039718.1	2530663	2534623	+	726	gene-KFK09_000120	-	-	3KR5F	S	sp|B6SGC5|CNR6_MAIZE Cell number regulator 6 OS=Zea mays OX=4577 GN=CNR6 PE=2 SV=1	XP_020685388.1 cell number regulator 6-like [Dendrobium catenatum]	-	-	-	-
gene-KFK09_000121	338	22.9403	305	19.8326	346	22.9395	473	33.0493	464	34.998	445	32.5245	506	34.6079	577	38.885	497	32.3104	466	33.2071	496	32.4169	577	38.1707	CM039718.1	2536086	2543226	-	1116	gene-KFK09_000121	-	-	3KSNC	GQ	sp|P49307|MOCA_RHIML Rhizopine catabolism protein MocA OS=Rhizobium meliloti OX=382 GN=mocA PE=3 SV=1	XP_020685386.1 uncharacterized protein LOC110101716 isoform X2 [Dendrobium catenatum]	-	-	-	-
gene-KFK09_000122	236	38.6916	225	35.3415	206	32.9912	143	24.1357	115	20.9529	118	20.8332	183	30.2342	339	55.1859	205	32.193	166	28.5743	178	28.1016	161	25.7278	CM039718.1	2547139	2564288	-	462	gene-KFK09_000122	GO:0001101;GO:0005575;GO:0005622;GO:0005623;GO:0005634;GO:0005730;GO:0006950;GO:0006970;GO:0008150;GO:0009628;GO:0009651;GO:0009719;GO:0009725;GO:0009737;GO:0010033;GO:0031974;GO:0031981;GO:0033993;GO:0042221;GO:0043226;GO:0043227;GO:0043228;GO:0043229;GO:0043231;GO:0043232;GO:0043233;GO:0044422;GO:0044424;GO:0044428;GO:0044446;GO:0044464;GO:0050896;GO:0070013;GO:0097305;GO:1901700	K14324	3KZJP	K	sp|O64644|SAP18_ARATH Histone deacetylase complex subunit SAP18 OS=Arabidopsis thaliana OX=3702 GN=At2g45640 PE=1 SV=1	XP_020685380.1 histone deacetylase complex subunit SAP18 [Dendrobium catenatum]	GO:0001101//response to acid chemical;GO:0006950//response to stress;GO:0006970//response to osmotic stress;GO:0008150//biological_process;GO:0009628//response to abiotic stimulus;GO:0009651//response to salt stress;GO:0009719//response to endogenous stimulus;GO:0009725//response to hormone;GO:0009737//response to abscisic acid;GO:0010033//response to organic substance;GO:0033993//response to lip…	GO:0005575//cellular_component;GO:0005622//intracellular anatomical structure;GO:0005623//obsolete cell;GO:0005634//nucleus;GO:0005730//nucleolus;GO:0031974//membrane-enclosed lumen;GO:0031981//nuclear lumen;GO:0043226//organelle;GO:0043227//membrane-bounded organelle;GO:0043228//non-membrane-bounded organelle;GO:0043229//intracellular organelle;GO:0043231//intracellular membrane-bounded organell…	-	ko03015(mRNA surveillance pathway);ko03013(Nucleocytoplasmic transport)
gene-KFK09_000123	42	1.18614	28	0.757606	25	0.68969	37	1.07574	38	1.19265	33	1.00362	42	1.19531	40	1.12169	53	1.43373	60	1.77911	62	1.68611	53	1.45893	CM039718.1	2580420	2589053	-	2682	gene-KFK09_000123	-	-	3KPRT	S	-	XP_020685378.1 uncharacterized protein LOC110101714 isoform X1 [Dendrobium catenatum]	-	-	-	-
gene-KFK09_000124	1	0.231632	2	0.44384	4	0.905075	0	0	0	0	1	0.249441	0	0	0	0	0	0	1	0.243199	1	0.223052	0	0	CM039718.1	2611172	2611498	-	327	gene-KFK09_000124	-	-	-	-	-	-	-	-	-	-
gene-KFK09_000125	319	13.5363	515	20.9369	426	17.6581	360	15.7264	352	16.5994	390	17.8214	419	17.917	298	12.5559	519	21.095	444	19.7813	384	15.6909	429	17.7434	CM039718.1	2653539	2672456	+	1785	gene-KFK09_000125	GO:0000123;GO:0002576;GO:0005575;GO:0005576;GO:0005622;GO:0005623;GO:0005634;GO:0005654;GO:0005737;GO:0005829;GO:0006325;GO:0006464;GO:0006473;GO:0006475;GO:0006807;GO:0006810;GO:0006887;GO:0006996;GO:0008150;GO:0008152;GO:0009987;GO:0016043;GO:0016192;GO:0016569;GO:0016570;GO:0016573;GO:0018193;GO:0018205;GO:0018393;GO:0018394;GO:0019538;GO:0031248;GO:0031974;GO:0031981;GO:0032940;GO:0032991;GO:…	K11723	3KMGN	S	sp|Q9ULD4|BRPF3_HUMAN Bromodomain and PHD finger-containing protein 3 OS=Homo sapiens OX=9606 GN=BRPF3 PE=1 SV=2	XP_020685453.1 bromodomain-containing protein DDB_G0270170 isoform X2 [Dendrobium catenatum]	GO:0002576//platelet degranulation;GO:0006325//chromatin organization;GO:0006464//cellular protein modification process;GO:0006473//protein acetylation;GO:0006475//internal protein amino acid acetylation;GO:0006807//nitrogen compound metabolic process;GO:0006810//transport;GO:0006887//exocytosis;GO:0006996//organelle organization;GO:0008150//biological_process;GO:0008152//metabolic process;GO:000…	GO:0000123//histone acetyltransferase complex;GO:0005575//cellular_component;GO:0005576//extracellular region;GO:0005622//intracellular anatomical structure;GO:0005623//obsolete cell;GO:0005634//nucleus;GO:0005654//nucleoplasm;GO:0005737//cytoplasm;GO:0005829//cytosol;GO:0031248//protein acetyltransferase complex;GO:0031974//membrane-enclosed lumen;GO:0031981//nuclear lumen;GO:0032991//protein-co…	-	-
gene-KFK09_000126	4	0.95275	10	2.28201	4	0.930691	12	2.94252	10	2.64705	7	1.7955	12	2.88034	11	2.60157	3	0.684453	6	1.50049	6	1.37619	1	0.232162	CM039718.1	2672593	2674299	-	318	gene-KFK09_000126	-	-	-	-	-	-	-	-	-	-
gene-KFK09_000127	286	16.0109	189	10.137	246	13.4527	189	10.8926	247	15.367	204	12.2984	127	7.16465	187	10.3948	208	11.1536	68	3.99688	98	5.28301	95	5.18376	CM039718.1	2679322	2715329	+	1353	gene-KFK09_000127	GO:0003674;GO:0003824;GO:0003988;GO:0005575;GO:0005622;GO:0005623;GO:0005634;GO:0005730;GO:0005737;GO:0005739;GO:0005773;GO:0005774;GO:0005777;GO:0006082;GO:0006629;GO:0006631;GO:0006635;GO:0006950;GO:0006996;GO:0007031;GO:0008150;GO:0008152;GO:0009056;GO:0009058;GO:0009062;GO:0009507;GO:0009514;GO:0009536;GO:0009611;GO:0009657;GO:0009694;GO:0009695;GO:0009787;GO:0009789;GO:0009966;GO:0009967;GO:…	K07513	3KNFS	I	sp|Q56WD9|THIK2_ARATH 3-ketoacyl-CoA thiolase 2, peroxisomal OS=Arabidopsis thaliana OX=3702 GN=PED1 PE=1 SV=2	XP_020685317.1 3-ketoacyl-CoA thiolase 1, peroxisomal isoform X1 [Dendrobium catenatum]	GO:0006082//organic acid metabolic process;GO:0006629//lipid metabolic process;GO:0006631//fatty acid metabolic process;GO:0006635//fatty acid beta-oxidation;GO:0006950//response to stress;GO:0006996//organelle organization;GO:0007031//peroxisome organization;GO:0008150//biological_process;GO:0008152//metabolic process;GO:0009056//catabolic process;GO:0009058//biosynthetic process;GO:0009062//fat…	GO:0005575//cellular_component;GO:0005622//intracellular anatomical structure;GO:0005623//obsolete cell;GO:0005634//nucleus;GO:0005730//nucleolus;GO:0005737//cytoplasm;GO:0005739//mitochondrion;GO:0005773//vacuole;GO:0005774//vacuolar membrane;GO:0005777//peroxisome;GO:0009507//chloroplast;GO:0009514//glyoxysome;GO:0009536//plastid;GO:0016020//membrane;GO:0031090//organelle membrane;GO:0031974//m…	GO:0003674//molecular_function;GO:0003824//catalytic activity;GO:0003988//acetyl-CoA C-acyltransferase activity;GO:0016408//C-acyltransferase activity;GO:0016740//transferase activity;GO:0016746//acyltransferase activity;GO:0016747//acyltransferase activity, transferring groups other than amino-acyl groups;	ko04146(Peroxisome);ko01040(Biosynthesis of unsaturated fatty acids);ko00592(alpha-Linolenic acid metabolism);ko00280(Valine, leucine and isoleucine degradation);ko00071(Fatty acid degradation)
gene-KFK09_000128	1164	19.3092	1314	20.8835	1352	21.9085	1475	25.1896	1419	26.1599	1393	24.8846	1884	31.4945	1304	21.4789	2006	31.8746	2391	41.6441	2341	37.3955	2663	43.058	CM039718.1	2725877	2773722	+	4566	gene-KFK09_000128	-	K10779	3KVJI	K	sp|F4HW51|CHR20_ARATH Protein CHROMATIN REMODELING 20 OS=Arabidopsis thaliana OX=3702 GN=ATRX PE=2 SV=2	XP_020685347.1 protein CHROMATIN REMODELING 20 isoform X1 [Dendrobium catenatum]	-	-	-	-
gene-KFK09_000129	18	4.68517	6	1.49624	7	1.77983	0	0	0	0	0	0	6	1.57379	9	2.32606	7	1.74524	19	5.19243	4	1.00258	4	1.01481	CM039718.1	2776943	2777806	-	291	gene-KFK09_000129	GO:0000302;GO:0000304;GO:0003674;GO:0003700;GO:0005575;GO:0005622;GO:0005623;GO:0005634;GO:0005737;GO:0006355;GO:0006950;GO:0006979;GO:0007154;GO:0007584;GO:0008150;GO:0009605;GO:0009889;GO:0009987;GO:0009991;GO:0010035;GO:0010468;GO:0010556;GO:0019219;GO:0019222;GO:0031323;GO:0031326;GO:0031667;GO:0031668;GO:0031669;GO:0031670;GO:0033554;GO:0034599;GO:0034614;GO:0035690;GO:0042221;GO:0042493;GO:…	-	3GJJE	S	-	-	GO:0000302//response to reactive oxygen species;GO:0000304//response to singlet oxygen;GO:0006355//regulation of transcription, DNA-templated;GO:0006950//response to stress;GO:0006979//response to oxidative stress;GO:0007154//cell communication;GO:0007584//response to nutrient;GO:0008150//biological_process;GO:0009605//response to external stimulus;GO:0009889//regulation of biosynthetic process;G…	GO:0005575//cellular_component;GO:0005622//intracellular anatomical structure;GO:0005623//obsolete cell;GO:0005634//nucleus;GO:0005737//cytoplasm;GO:0043226//organelle;GO:0043227//membrane-bounded organelle;GO:0043229//intracellular organelle;GO:0043231//intracellular membrane-bounded organelle;GO:0044424//obsolete intracellular part;GO:0044464//obsolete cell part;	GO:0003674//molecular_function;GO:0003700//DNA-binding transcription factor activity;GO:0140110//transcription regulator activity;	-
gene-KFK09_000130	52	2.67937	47	2.3202	51	2.567	47	2.49314	16	0.916203	14	0.77683	61	3.16739	35	1.79069	63	3.10937	61	3.30006	60	2.97706	60	3.01337	CM039718.1	2779692	2781161	-	1470	gene-KFK09_000130	GO:0003674;GO:0003676;GO:0003723;GO:0003824;GO:0004518;GO:0004519;GO:0005488;GO:0005575;GO:0005622;GO:0005623;GO:0006139;GO:0006725;GO:0006807;GO:0008150;GO:0008152;GO:0009451;GO:0009987;GO:0016070;GO:0016787;GO:0016788;GO:0034641;GO:0043170;GO:0043226;GO:0043227;GO:0043229;GO:0043231;GO:0043412;GO:0044237;GO:0044238;GO:0044424;GO:0044464;GO:0046483;GO:0071704;GO:0090304;GO:0090305;GO:0097159;GO:…	-	3KKVJ	S	sp|Q9FG85|PP415_ARATH Pentatricopeptide repeat-containing protein At5g43790 OS=Arabidopsis thaliana OX=3702 GN=PCMP-E30 PE=2 SV=1	XP_020685420.1 pentatricopeptide repeat-containing protein At5g43790 [Dendrobium catenatum]	GO:0006139//nucleobase-containing compound metabolic process;GO:0006725//cellular aromatic compound metabolic process;GO:0006807//nitrogen compound metabolic process;GO:0008150//biological_process;GO:0008152//metabolic process;GO:0009451//RNA modification;GO:0009987//cellular process;GO:0016070//RNA metabolic process;GO:0034641//cellular nitrogen compound metabolic process;GO:0043170//macromolecu…	GO:0005575//cellular_component;GO:0005622//intracellular anatomical structure;GO:0005623//obsolete cell;GO:0043226//organelle;GO:0043227//membrane-bounded organelle;GO:0043229//intracellular organelle;GO:0043231//intracellular membrane-bounded organelle;GO:0044424//obsolete intracellular part;GO:0044464//obsolete cell part;	GO:0003674//molecular_function;GO:0003676//nucleic acid binding;GO:0003723//RNA binding;GO:0003824//catalytic activity;GO:0004518//nuclease activity;GO:0004519//endonuclease activity;GO:0005488//binding;GO:0016787//hydrolase activity;GO:0016788//hydrolase activity, acting on ester bonds;GO:0097159//organic cyclic compound binding;GO:1901363//heterocyclic compound binding;	-
gene-KFK09_000131	210	30.1253	170	23.3646	187	26.2048	132	19.4942	143	22.7977	103	15.9118	142	20.5279	223	31.7645	170	23.3596	169	25.4544	160	22.1024	181	25.3083	CM039718.1	2782768	2786381	-	528	gene-KFK09_000131	GO:0000003;GO:0003006;GO:0003674;GO:0003824;GO:0005575;GO:0005622;GO:0005623;GO:0005886;GO:0006629;GO:0007275;GO:0008150;GO:0008152;GO:0008194;GO:0008202;GO:0009791;GO:0010154;GO:0016020;GO:0016125;GO:0016740;GO:0016757;GO:0016758;GO:0016906;GO:0022414;GO:0032501;GO:0032502;GO:0035251;GO:0043226;GO:0043227;GO:0043229;GO:0043231;GO:0044238;GO:0044424;GO:0044464;GO:0046527;GO:0048316;GO:0048608;GO:…	K05841	3I3YS	CG	sp|Q9M8Z7|U80A2_ARATH Sterol 3-beta-glucosyltransferase UGT80A2 OS=Arabidopsis thaliana OX=3702 GN=UGT80A2 PE=1 SV=1	XP_020685413.1 sterol 3-beta-glucosyltransferase UGT80A2-like isoform X1 [Dendrobium catenatum]	GO:0000003//reproduction;GO:0003006//developmental process involved in reproduction;GO:0006629//lipid metabolic process;GO:0007275//multicellular organism development;GO:0008150//biological_process;GO:0008152//metabolic process;GO:0008202//steroid metabolic process;GO:0009791//post-embryonic development;GO:0010154//fruit development;GO:0016125//sterol metabolic process;GO:0022414//reproductive pr…	GO:0005575//cellular_component;GO:0005622//intracellular anatomical structure;GO:0005623//obsolete cell;GO:0005886//plasma membrane;GO:0016020//membrane;GO:0043226//organelle;GO:0043227//membrane-bounded organelle;GO:0043229//intracellular organelle;GO:0043231//intracellular membrane-bounded organelle;GO:0044424//obsolete intracellular part;GO:0044464//obsolete cell part;GO:0071944//cell peripher…	GO:0003674//molecular_function;GO:0003824//catalytic activity;GO:0008194//UDP-glycosyltransferase activity;GO:0016740//transferase activity;GO:0016757//glycosyltransferase activity;GO:0016758//hexosyltransferase activity;GO:0016906//sterol 3-beta-glucosyltransferase activity;GO:0035251//UDP-glucosyltransferase activity;GO:0046527//glucosyltransferase activity;GO:0051507//beta-sitosterol UDP-gluco…	-
gene-KFK09_000132	0	0	0	0	0	0	0	0	0	0	0	0	0	0	0	0	0	0	0	0	0	0	0	0	CM039718.1	2796498	2796767	+	270	gene-KFK09_000132	-	-	-	-	-	-	-	-	-	-
gene-KFK09_000134	239	10.605	241	10.2454	222	9.62259	192	8.77068	207	10.2077	262	12.5194	320	14.3089	406	17.8881	359	15.2585	202	9.41082	245	10.4685	237	10.2502	CM039718.1	2906754	2921829	-	1707	gene-KFK09_000134	GO:0000988;GO:0000990;GO:0003674;GO:0005575;GO:0005622;GO:0005623;GO:0005737;GO:0006139;GO:0006351;GO:0006352;GO:0006355;GO:0006399;GO:0006725;GO:0006807;GO:0006996;GO:0008150;GO:0008152;GO:0009058;GO:0009059;GO:0009314;GO:0009416;GO:0009507;GO:0009536;GO:0009628;GO:0009639;GO:0009657;GO:0009658;GO:0009889;GO:0009987;GO:0010114;GO:0010467;GO:0010468;GO:0010556;GO:0016043;GO:0016070;GO:0016987;GO:…	-	3KMSA	K	sp|O22056|SIGB_ARATH RNA polymerase sigma factor sigB OS=Arabidopsis thaliana OX=3702 GN=SIGB PE=2 SV=2	XP_020685377.1 RNA polymerase sigma factor sigB [Dendrobium catenatum]	GO:0006139//nucleobase-containing compound metabolic process;GO:0006351//transcription, DNA-templated;GO:0006352//DNA-templated transcription, initiation;GO:0006355//regulation of transcription, DNA-templated;GO:0006399//tRNA metabolic process;GO:0006725//cellular aromatic compound metabolic process;GO:0006807//nitrogen compound metabolic process;GO:0006996//organelle organization;GO:0008150//bio…	GO:0005575//cellular_component;GO:0005622//intracellular anatomical structure;GO:0005623//obsolete cell;GO:0005737//cytoplasm;GO:0009507//chloroplast;GO:0009536//plastid;GO:0043226//organelle;GO:0043227//membrane-bounded organelle;GO:0043229//intracellular organelle;GO:0043231//intracellular membrane-bounded organelle;GO:0044424//obsolete intracellular part;GO:0044444//obsolete cytoplasmic part;G…	GO:0000988//obsolete transcription factor activity, protein binding;GO:0000990//obsolete transcription factor activity, core RNA polymerase binding;GO:0003674//molecular_function;GO:0016987//sigma factor activity;GO:0140110//transcription regulator activity;	-
gene-KFK09_000135	88	7.19034	111	8.68935	90	7.18349	91	7.65468	137	12.4403	147	12.9346	206	16.962	182	14.766	185	14.4791	139	11.9246	127	9.99258	128	10.1941	CM039718.1	2924338	2983373	-	927	gene-KFK09_000135	-	-	3KY6A	S	-	XP_020685462.1 uncharacterized protein LOC110101755 [Dendrobium catenatum]	-	-	-	-
gene-KFK09_000136	99	5.61694	95	5.164	100	5.54231	109	6.36665	142	8.95357	109	6.65979	115	6.57515	122	6.87304	135	7.33673	122	7.26755	202	11.0363	226	12.4982	CM039718.1	2986886	2997677	-	1335	gene-KFK09_000136	GO:0000003;GO:0000740;GO:0000741;GO:0003006;GO:0005575;GO:0005622;GO:0005623;GO:0005737;GO:0005739;GO:0006457;GO:0006458;GO:0006996;GO:0006997;GO:0007275;GO:0007349;GO:0008150;GO:0008219;GO:0009553;GO:0009558;GO:0009559;GO:0009561;GO:0009653;GO:0009856;GO:0009987;GO:0010197;GO:0010198;GO:0010623;GO:0012501;GO:0016043;GO:0022414;GO:0030154;GO:0032501;GO:0032502;GO:0043226;GO:0043227;GO:0043229;GO:…	K03686	3KY0R	O	sp|Q8GWW8|GFA2_ARATH Chaperone protein dnaJ GFA2, mitochondrial OS=Arabidopsis thaliana OX=3702 GN=GFA2 PE=2 SV=1	XP_020685427.1 chaperone protein dnaJ GFA2, mitochondrial [Dendrobium catenatum]	GO:0000003//reproduction;GO:0000740//nuclear membrane fusion;GO:0000741//karyogamy;GO:0003006//developmental process involved in reproduction;GO:0006457//protein folding;GO:0006458//'de novo' protein folding;GO:0006996//organelle organization;GO:0006997//nucleus organization;GO:0007275//multicellular organism development;GO:0007349//cellularization;GO:0008150//biological_process;GO:0008219//cell …	GO:0005575//cellular_component;GO:0005622//intracellular anatomical structure;GO:0005623//obsolete cell;GO:0005737//cytoplasm;GO:0005739//mitochondrion;GO:0043226//organelle;GO:0043227//membrane-bounded organelle;GO:0043229//intracellular organelle;GO:0043231//intracellular membrane-bounded organelle;GO:0044424//obsolete intracellular part;GO:0044444//obsolete cytoplasmic part;GO:0044464//obsolet…	-	-
gene-KFK09_000137	101	10.8052	96	9.8397	87	9.09198	146	16.08	120	14.2671	160	18.4333	32	3.4499	29	3.0806	25	2.56187	28	3.1451	21	2.16341	30	3.12829	CM039718.1	3007509	3013664	+	708	gene-KFK09_000137	GO:0003674;GO:0003824;GO:0005575;GO:0005622;GO:0005623;GO:0005737;GO:0006139;GO:0006725;GO:0006753;GO:0006793;GO:0006796;GO:0006807;GO:0008150;GO:0008152;GO:0009056;GO:0009058;GO:0009141;GO:0009143;GO:0009987;GO:0016462;GO:0016787;GO:0016817;GO:0016818;GO:0018130;GO:0019438;GO:0019439;GO:0019637;GO:0034404;GO:0034641;GO:0034654;GO:0034655;GO:0044237;GO:0044238;GO:0044248;GO:0044249;GO:0044270;GO:…	K01519	3GACP	F	sp|F6HS55|ITPA_VITVI Inosine triphosphate pyrophosphatase OS=Vitis vinifera OX=29760 GN=VIT_05s0051g00580 PE=2 SV=1	XP_020685337.2 inosine triphosphate pyrophosphatase [Dendrobium catenatum]	GO:0006139//nucleobase-containing compound metabolic process;GO:0006725//cellular aromatic compound metabolic process;GO:0006753//nucleoside phosphate metabolic process;GO:0006793//phosphorus metabolic process;GO:0006796//phosphate-containing compound metabolic process;GO:0006807//nitrogen compound metabolic process;GO:0008150//biological_process;GO:0008152//metabolic process;GO:0009056//cataboli…	GO:0005575//cellular_component;GO:0005622//intracellular anatomical structure;GO:0005623//obsolete cell;GO:0005737//cytoplasm;GO:0044424//obsolete intracellular part;GO:0044464//obsolete cell part;	GO:0003674//molecular_function;GO:0003824//catalytic activity;GO:0016462//pyrophosphatase activity;GO:0016787//hydrolase activity;GO:0016817//hydrolase activity, acting on acid anhydrides;GO:0016818//hydrolase activity, acting on acid anhydrides, in phosphorus-containing anhydrides;GO:0047429//nucleoside-triphosphate diphosphatase activity;	ko00230(Purine metabolism)
gene-KFK09_000138	0	0	0	0	0	0	3	0.399881	3	0.431673	0	0	1	0.130477	0	0	0	0	3	0.407826	0	0	0	0	CM039718.1	3067209	3067793	-	585	gene-KFK09_000138	GO:0000943;GO:0003674;GO:0003676;GO:0003723;GO:0003824;GO:0003887;GO:0003964;GO:0004518;GO:0004540;GO:0005488;GO:0005575;GO:0005622;GO:0005623;GO:0005634;GO:0006139;GO:0006259;GO:0006278;GO:0006508;GO:0006725;GO:0006807;GO:0008150;GO:0008152;GO:0008233;GO:0009058;GO:0009059;GO:0009987;GO:0016070;GO:0016740;GO:0016772;GO:0016779;GO:0016787;GO:0016788;GO:0018130;GO:0019438;GO:0019538;GO:0032196;GO:…	-	3GGV0	E	sp|Q99315|YG31B_YEAST Transposon Ty3-G Gag-Pol polyprotein OS=Saccharomyces cerevisiae (strain ATCC 204508 / S288c) OX=559292 GN=TY3B-G PE=1 SV=3	PKU62676.1 RNA-directed DNA polymerase [Dendrobium catenatum]	GO:0006139//nucleobase-containing compound metabolic process;GO:0006259//DNA metabolic process;GO:0006278//RNA-dependent DNA biosynthetic process;GO:0006508//proteolysis;GO:0006725//cellular aromatic compound metabolic process;GO:0006807//nitrogen compound metabolic process;GO:0008150//biological_process;GO:0008152//metabolic process;GO:0009058//biosynthetic process;GO:0009059//macromolecule bios…	GO:0000943//retrotransposon nucleocapsid;GO:0005575//cellular_component;GO:0005622//intracellular anatomical structure;GO:0005623//obsolete cell;GO:0005634//nucleus;GO:0043226//organelle;GO:0043227//membrane-bounded organelle;GO:0043229//intracellular organelle;GO:0043231//intracellular membrane-bounded organelle;GO:0044422//obsolete organelle part;GO:0044424//obsolete intracellular part;GO:00444…	GO:0003674//molecular_function;GO:0003676//nucleic acid binding;GO:0003723//RNA binding;GO:0003824//catalytic activity;GO:0003887//DNA-directed DNA polymerase activity;GO:0003964//RNA-directed DNA polymerase activity;GO:0004518//nuclease activity;GO:0004540//ribonuclease activity;GO:0005488//binding;GO:0008233//peptidase activity;GO:0016740//transferase activity;GO:0016772//transferase activity, …	-
gene-KFK09_000139	0	0	0	0	0	0	0	0	0	0	0	0	0	0	0	0	0	0	0	0	0	0	0	0	CM039718.1	3078792	3078980	+	189	gene-KFK09_000139	-	-	-	-	-	-	-	-	-	-
gene-KFK09_000140	36	4.09425	13	1.41649	39	4.33274	47	5.50287	40	5.05563	40	4.89893	12	1.3753	12	1.35512	23	2.50555	26	3.10462	12	1.3142	17	1.88449	CM039718.1	3121626	3126395	+	666	gene-KFK09_000140	GO:0003674;GO:0003824;GO:0005575;GO:0005622;GO:0005623;GO:0005737;GO:0006139;GO:0006725;GO:0006753;GO:0006793;GO:0006796;GO:0006807;GO:0008150;GO:0008152;GO:0009056;GO:0009058;GO:0009141;GO:0009143;GO:0009987;GO:0016462;GO:0016787;GO:0016817;GO:0016818;GO:0018130;GO:0019438;GO:0019439;GO:0019637;GO:0034404;GO:0034641;GO:0034654;GO:0034655;GO:0044237;GO:0044238;GO:0044248;GO:0044249;GO:0044270;GO:…	K01519	3GACP	F	sp|F6HS55|ITPA_VITVI Inosine triphosphate pyrophosphatase OS=Vitis vinifera OX=29760 GN=VIT_05s0051g00580 PE=2 SV=1	XP_020685337.2 inosine triphosphate pyrophosphatase [Dendrobium catenatum]	GO:0006139//nucleobase-containing compound metabolic process;GO:0006725//cellular aromatic compound metabolic process;GO:0006753//nucleoside phosphate metabolic process;GO:0006793//phosphorus metabolic process;GO:0006796//phosphate-containing compound metabolic process;GO:0006807//nitrogen compound metabolic process;GO:0008150//biological_process;GO:0008152//metabolic process;GO:0009056//cataboli…	GO:0005575//cellular_component;GO:0005622//intracellular anatomical structure;GO:0005623//obsolete cell;GO:0005737//cytoplasm;GO:0044424//obsolete intracellular part;GO:0044464//obsolete cell part;	GO:0003674//molecular_function;GO:0003824//catalytic activity;GO:0016462//pyrophosphatase activity;GO:0016787//hydrolase activity;GO:0016817//hydrolase activity, acting on acid anhydrides;GO:0016818//hydrolase activity, acting on acid anhydrides, in phosphorus-containing anhydrides;GO:0047429//nucleoside-triphosphate diphosphatase activity;	ko00230(Purine metabolism)
gene-KFK09_000141	96	7.00519	64	4.47432	86	6.13018	164	12.32	132	10.7045	142	11.1585	118	8.67708	132	9.56417	119	8.31763	166	12.718	215	15.1076	174	12.3757	CM039718.1	3130603	3143289	-	1038	gene-KFK09_000141	-	-	3KR3C	S	sp|Q9SLN8|DBR_TOBAC 2-alkenal reductase (NADP(+)-dependent) OS=Nicotiana tabacum OX=4097 GN=DBR PE=1 SV=1	XP_020685484.1 2-alkenal reductase (NADP(+)-dependent) isoform X1 [Dendrobium catenatum]	-	-	-	-
gene-KFK09_000142	0	0	3	0.210953	1	0.0716956	14	1.05783	19	1.54976	22	1.73883	16	1.18339	8	0.583016	4	0.28121	0	0	0	0	12	0.85846	CM039718.1	3150381	3152646	+	1032	gene-KFK09_000142	-	K01184	3KWSW	G	sp|P48979|PGLR_PRUPE Polygalacturonase OS=Prunus persica OX=3760 PE=2 SV=1	PKU75476.1 Polygalacturonase [Dendrobium catenatum]	-	-	-	ko00040(Pentose and glucuronate interconversions)
gene-KFK09_000143	2180	97.9366	2310	99.4257	2163	94.923	2068	95.6442	1977	98.7048	1944	94.049	2452	111.007	3081	137.437	2522	108.527	2803	132.213	2817	121.866	2818	123.396	CM039718.1	3153513	3190682	-	1686	gene-KFK09_000143	GO:0000003;GO:0002199;GO:0003674;GO:0005488;GO:0005515;GO:0005575;GO:0005622;GO:0005623;GO:0005737;GO:0005829;GO:0005832;GO:0005856;GO:0005874;GO:0006457;GO:0006458;GO:0006810;GO:0007338;GO:0007339;GO:0008037;GO:0008150;GO:0009566;GO:0009889;GO:0009891;GO:0009893;GO:0009987;GO:0009988;GO:0010035;GO:0010038;GO:0010556;GO:0010557;GO:0010604;GO:0010638;GO:0015630;GO:0019219;GO:0019222;GO:0019953;GO:…	K09499	3KXTW	O	sp|Q9SF16|TCPH_ARATH T-complex protein 1 subunit eta OS=Arabidopsis thaliana OX=3702 GN=CCT7 PE=1 SV=1	XP_020685450.1 T-complex protein 1 subunit eta [Dendrobium catenatum]	GO:0000003//reproduction;GO:0006457//protein folding;GO:0006458//'de novo' protein folding;GO:0006810//transport;GO:0007338//single fertilization;GO:0007339//binding of sperm to zona pellucida;GO:0008037//cell recognition;GO:0008150//biological_process;GO:0009566//fertilization;GO:0009889//regulation of biosynthetic process;GO:0009891//positive regulation of biosynthetic process;GO:0009893//posit…	GO:0002199//zona pellucida receptor complex;GO:0005575//cellular_component;GO:0005622//intracellular anatomical structure;GO:0005623//obsolete cell;GO:0005737//cytoplasm;GO:0005829//cytosol;GO:0005832//chaperonin-containing T-complex;GO:0005856//cytoskeleton;GO:0005874//microtubule;GO:0015630//microtubule cytoskeleton;GO:0032991//protein-containing complex;GO:0043226//organelle;GO:0043228//non-me…	GO:0003674//molecular_function;GO:0005488//binding;GO:0005515//protein binding;GO:0042802//identical protein binding;GO:0044183//protein folding chaperone;GO:0051082//unfolded protein binding;	-
gene-KFK09_000144	124	5.57071	150	6.45621	132	5.7928	162	7.49244	135	6.74009	157	7.59552	143	6.47392	181	8.07405	151	6.49784	141	6.65076	181	7.83023	119	5.21084	CM039718.1	3234158	3247324	+	1686	gene-KFK09_000144	-	-	3KWY1	O	sp|Q9FIV6|DGP10_ARATH Protease Do-like 10, mitochondrial OS=Arabidopsis thaliana OX=3702 GN=DEGP10 PE=2 SV=1	XP_020685312.1 protease Do-like 10, mitochondrial [Dendrobium catenatum]	-	-	-	-
gene-KFK09_000145	3	0.676283	1	0.215976	6	1.32125	0	0	0	0	0	0	0	0	0	0	0	0	0	0	1	0.217077	0	0	CM039718.1	3254007	3254342	-	336	gene-KFK09_000145	-	-	3HV1H	-	-	XP_020685470.1 uncharacterized protein LOC110101758 [Dendrobium catenatum]	-	-	-	-
gene-KFK09_000146	0	0	0	0	1	0.259614	0	0	3	0.886065	1	0.286201	0	0	2	0.527783	0	0	2	0.558078	2	0.511845	4	1.03618	CM039718.1	3263762	3264046	+	285	gene-KFK09_000146	-	-	3GKU4	-	-	PKU75472.1 hypothetical protein MA16_Dca011248 [Dendrobium catenatum]	-	-	-	-
gene-KFK09_000147	41	4.48123	64	6.70179	47	5.01807	8	0.900166	2	0.242933	15	1.76552	20	2.20286	27	2.93023	27	2.8267	42	4.81976	35	3.68373	37	3.94173	CM039718.1	3266000	3268670	-	693	gene-KFK09_000147	GO:0003674;GO:0003824;GO:0004839;GO:0006464;GO:0006807;GO:0006914;GO:0006950;GO:0006952;GO:0006995;GO:0007154;GO:0008150;GO:0008152;GO:0008641;GO:0009056;GO:0009267;GO:0009605;GO:0009607;GO:0009617;GO:0009620;GO:0009893;GO:0009894;GO:0009896;GO:0009987;GO:0009991;GO:0010506;GO:0010508;GO:0010638;GO:0016239;GO:0016241;GO:0016567;GO:0016874;GO:0016877;GO:0019222;GO:0019538;GO:0031323;GO:0031325;GO:…	K17888	3KVR3	S	sp|Q8VZ52|ATG10_ARATH Ubiquitin-like-conjugating enzyme ATG10 OS=Arabidopsis thaliana OX=3702 GN=ATG10 PE=1 SV=1	XP_028552398.1 ubiquitin-like-conjugating enzyme ATG10 [Dendrobium catenatum]	GO:0006464//cellular protein modification process;GO:0006807//nitrogen compound metabolic process;GO:0006914//autophagy;GO:0006950//response to stress;GO:0006952//defense response;GO:0006995//cellular response to nitrogen starvation;GO:0007154//cell communication;GO:0008150//biological_process;GO:0008152//metabolic process;GO:0009056//catabolic process;GO:0009267//cellular response to starvation;…	-	GO:0003674//molecular_function;GO:0003824//catalytic activity;GO:0004839//ubiquitin activating enzyme activity;GO:0008641//ubiquitin-like modifier activating enzyme activity;GO:0016874//ligase activity;GO:0016877//ligase activity, forming carbon-sulfur bonds;	ko04136(Autophagy - other)
gene-KFK09_000148	965	38.7965	1028	39.5965	1001	39.312	1023	42.3409	993	44.3667	950	41.1299	1311	53.1142	1184	47.2652	1583	60.9607	1701	71.8014	1714	66.3565	1840	72.1034	CM039718.1	3273872	3309822	-	1884	gene-KFK09_000148	GO:0003674;GO:0005096;GO:0005488;GO:0005515;GO:0005575;GO:0005576;GO:0005622;GO:0005623;GO:0005737;GO:0006810;GO:0006886;GO:0008047;GO:0008104;GO:0008150;GO:0012505;GO:0015031;GO:0015833;GO:0017016;GO:0017137;GO:0019899;GO:0030234;GO:0030695;GO:0031267;GO:0031338;GO:0032879;GO:0033036;GO:0033043;GO:0034613;GO:0042886;GO:0043085;GO:0043087;GO:0043547;GO:0044093;GO:0044424;GO:0044464;GO:0045184;GO:…	K20168	3KQFS	T	sp|Q8TC07|TBC15_HUMAN TBC1 domain family member 15 OS=Homo sapiens OX=9606 GN=TBC1D15 PE=1 SV=2	XP_020685403.1 TBC1 domain family member 15 [Dendrobium catenatum]	GO:0006810//transport;GO:0006886//intracellular protein transport;GO:0008104//protein localization;GO:0008150//biological_process;GO:0015031//protein transport;GO:0015833//peptide transport;GO:0031338//regulation of vesicle fusion;GO:0032879//regulation of localization;GO:0033036//macromolecule localization;GO:0033043//regulation of organelle organization;GO:0034613//cellular protein localization…	GO:0005575//cellular_component;GO:0005576//extracellular region;GO:0005622//intracellular anatomical structure;GO:0005623//obsolete cell;GO:0005737//cytoplasm;GO:0012505//endomembrane system;GO:0044424//obsolete intracellular part;GO:0044464//obsolete cell part;	GO:0003674//molecular_function;GO:0005096//GTPase activator activity;GO:0005488//binding;GO:0005515//protein binding;GO:0008047//enzyme activator activity;GO:0019899//enzyme binding;GO:0030234//enzyme regulator activity;GO:0030695//GTPase regulator activity;GO:0031267//small GTPase binding;GO:0051020//GTPase binding;GO:0060589//nucleoside-triphosphatase regulator activity;GO:0098772//molecular fu…	-
gene-KFK09_000149	61	11.8471	65	12.0946	59	11.1933	82	16.3951	63	13.5977	50	10.4573	19	3.71859	63	12.1492	53	9.85964	56	11.4191	52	9.72506	56	10.6009	CM039718.1	3315339	3343106	+	390	gene-KFK09_000149	GO:0003674;GO:0003735;GO:0005198;GO:0005575;GO:0005622;GO:0005623;GO:0005737;GO:0005739;GO:0005773;GO:0005829;GO:0005840;GO:0005844;GO:0015935;GO:0022626;GO:0022627;GO:0032991;GO:0042788;GO:0043226;GO:0043227;GO:0043228;GO:0043229;GO:0043231;GO:0043232;GO:0044391;GO:0044422;GO:0044424;GO:0044444;GO:0044445;GO:0044446;GO:0044464;GO:1990904	K02957	3KZ7B	J	sp|Q9M0E0|R15A5_ARATH 40S ribosomal protein S15a-5 OS=Arabidopsis thaliana OX=3702 GN=RPS15AE PE=1 SV=1	XP_020685330.1 40S ribosomal protein S15a-5 [Dendrobium catenatum]	-	GO:0005575//cellular_component;GO:0005622//intracellular anatomical structure;GO:0005623//obsolete cell;GO:0005737//cytoplasm;GO:0005739//mitochondrion;GO:0005773//vacuole;GO:0005829//cytosol;GO:0005840//ribosome;GO:0005844//polysome;GO:0015935//small ribosomal subunit;GO:0022626//cytosolic ribosome;GO:0022627//cytosolic small ribosomal subunit;GO:0032991//protein-containing complex;GO:0042788//p…	GO:0003674//molecular_function;GO:0003735//structural constituent of ribosome;GO:0005198//structural molecule activity;	ko03010(Ribosome)
gene-KFK09_000150	99	9.15583	112	9.9238	93	8.40178	91	8.66409	94	9.66125	97	9.66058	354	32.992	476	43.7113	414	36.6747	150	14.5652	211	18.7911	177	15.9554	CM039718.1	3349262	3352998	+	819	gene-KFK09_000150	GO:0003002;GO:0003674;GO:0003700;GO:0005575;GO:0005622;GO:0005623;GO:0005634;GO:0006355;GO:0007275;GO:0007389;GO:0008150;GO:0009719;GO:0009725;GO:0009733;GO:0009790;GO:0009880;GO:0009889;GO:0009890;GO:0009892;GO:0010033;GO:0010051;GO:0010468;GO:0010556;GO:0010558;GO:0010605;GO:0010629;GO:0019219;GO:0019222;GO:0022622;GO:0031323;GO:0031324;GO:0031326;GO:0031327;GO:0032501;GO:0032502;GO:0042221;GO:…	K14484	3KQTP	K	sp|A2XB18|IAA10_ORYSI Auxin-responsive protein IAA10 OS=Oryza sativa subsp. indica OX=39946 GN=IAA10 PE=2 SV=2	XP_020685335.1 auxin-responsive protein IAA10 [Dendrobium catenatum]	GO:0003002//regionalization;GO:0006355//regulation of transcription, DNA-templated;GO:0007275//multicellular organism development;GO:0007389//pattern specification process;GO:0008150//biological_process;GO:0009719//response to endogenous stimulus;GO:0009725//response to hormone;GO:0009733//response to auxin;GO:0009790//embryo development;GO:0009880//embryonic pattern specification;GO:0009889//reg…	GO:0005575//cellular_component;GO:0005622//intracellular anatomical structure;GO:0005623//obsolete cell;GO:0005634//nucleus;GO:0043226//organelle;GO:0043227//membrane-bounded organelle;GO:0043229//intracellular organelle;GO:0043231//intracellular membrane-bounded organelle;GO:0044424//obsolete intracellular part;GO:0044464//obsolete cell part;	GO:0003674//molecular_function;GO:0003700//DNA-binding transcription factor activity;GO:0140110//transcription regulator activity;	ko04075(Plant hormone signal transduction)
gene-KFK09_000151	249	17.86	196	13.469	219	15.3445	234	17.279	238	18.9715	203	15.68	215	15.5405	144	10.2558	165	11.3363	327	24.626	376	25.9703	398	27.8252	CM039718.1	3355001	3358009	-	1056	gene-KFK09_000151	-	K00016	3KPJY	C	sp|P22988|LDHA_HORVU L-lactate dehydrogenase A OS=Hordeum vulgare OX=4513 PE=1 SV=1	XP_020597166.1 LOW QUALITY PROTEIN: L-lactate dehydrogenase A-like [Phalaenopsis equestris]	-	-	-	ko00640(Propanoate metabolism);ko00620(Pyruvate metabolism);ko00270(Cysteine and methionine metabolism);ko00010(Glycolysis / Gluconeogenesis)
gene-KFK09_000152	1169	101.775	1182	98.5921	1190	101.205	1607	144.033	1508	145.905	1382	129.57	2048	179.68	2529	218.625	2301	191.888	1617	147.809	1858	155.769	2072	175.828	CM039718.1	3364575	3403894	+	870	gene-KFK09_000152	GO:0000082;GO:0000226;GO:0000278;GO:0003674;GO:0003824;GO:0005488;GO:0005515;GO:0005575;GO:0005622;GO:0005623;GO:0005634;GO:0005635;GO:0005642;GO:0005643;GO:0005737;GO:0005813;GO:0005815;GO:0005829;GO:0005856;GO:0006403;GO:0006405;GO:0006406;GO:0006464;GO:0006508;GO:0006511;GO:0006606;GO:0006607;GO:0006611;GO:0006807;GO:0006810;GO:0006886;GO:0006913;GO:0006996;GO:0007010;GO:0007017;GO:0007049;GO:…	-	4JIZK	S	sp|Q8GZ43|YZR3_ARATH RanBP2-type zinc finger protein At1g67325 OS=Arabidopsis thaliana OX=3702 GN=At1g67325 PE=1 SV=1	XP_020685412.1 uncharacterized protein LOC110101727 [Dendrobium catenatum]	GO:0000082//G1/S transition of mitotic cell cycle;GO:0000226//microtubule cytoskeleton organization;GO:0000278//mitotic cell cycle;GO:0006403//RNA localization;GO:0006405//RNA export from nucleus;GO:0006406//mRNA export from nucleus;GO:0006464//cellular protein modification process;GO:0006508//proteolysis;GO:0006511//ubiquitin-dependent protein catabolic process;GO:0006606//protein import into nu…	GO:0005575//cellular_component;GO:0005622//intracellular anatomical structure;GO:0005623//obsolete cell;GO:0005634//nucleus;GO:0005635//nuclear envelope;GO:0005642//annulate lamellae;GO:0005643//nuclear pore;GO:0005737//cytoplasm;GO:0005813//centrosome;GO:0005815//microtubule organizing center;GO:0005829//cytosol;GO:0005856//cytoskeleton;GO:0012505//endomembrane system;GO:0015630//microtubule cyt…	GO:0003674//molecular_function;GO:0003824//catalytic activity;GO:0005488//binding;GO:0005515//protein binding;GO:0016740//transferase activity;GO:0019787//ubiquitin-like protein transferase activity;GO:0019789//SUMO transferase activity;GO:0019899//enzyme binding;GO:0031267//small GTPase binding;GO:0051020//GTPase binding;GO:0140096//catalytic activity, acting on a protein;	-
gene-KFK09_000153	831	62.0739	711	50.8833	760	55.4559	749	57.5983	684	56.7816	679	54.6194	1150	86.5663	1219	90.4141	1237	88.5078	864	67.7619	940	67.6151	957	69.6775	CM039718.1	3412473	3415507	+	1014	gene-KFK09_000153	-	-	3I7FI	S	-	XP_020685424.1 uncharacterized protein LOC110101733 [Dendrobium catenatum]	-	-	-	-
gene-KFK09_000154	0	0	0	0	0	0	0	0	0	0	0	0	0	0	0	0	0	0	0	0	0	0	0	0	CM039718.1	3421244	3423788	+	441	gene-KFK09_000154	-	-	-	-	-	-	-	-	-	-
gene-KFK09_000155	0	0	0	0	0	0	0	0	0	0	0	0	0	0	0	0	0	0	0	0	0	0	0	0	CM039718.1	3453863	3454039	-	177	gene-KFK09_000155	-	-	-	-	-	-	-	-	-	-
gene-KFK09_000156	0	0	0	0	0	0	0	0	0	0	0	0	0	0	0	0	0	0	0	0	0	0	0	0	CM039718.1	3454775	3455227	-	453	gene-KFK09_000156	-	-	-	-	-	PKU75887.1 hypothetical protein MA16_Dca005934 [Dendrobium catenatum]	-	-	-	-
gene-KFK09_000157	1	0.0389027	0	0	0	0	0	0	1	0.0432338	0	0	0	0	0	0	0	0	0	0	0	0	0	0	CM039718.1	3456472	3458418	-	1947	gene-KFK09_000157	-	-	4JN0G	L	sp|Q87040|POL_SFVCP Pro-Pol polyprotein OS=Simian foamy virus (isolate chimpanzee) OX=298339 GN=pol PE=3 SV=1	XP_020675309.2 uncharacterized protein LOC110094419, partial [Dendrobium catenatum]	-	-	-	-
gene-KFK09_000158	0	0	0	0	0	0	0	0	0	0	0	0	0	0	0	0	0	0	0	0	0	0	0	0	CM039718.1	3538082	3539026	+	945	gene-KFK09_000158	-	-	44RE6	S	-	PKU74763.1 NAC domain-containing protein 100 [Dendrobium catenatum]	-	-	-	-
gene-KFK09_000159	0	0	0	0	0	0	0	0	0	0	0	0	0	0	0	0	0	0	0	0	0	0	0	0	CM039718.1	3663020	3663691	-	672	gene-KFK09_000159	-	-	3GNF8	L	sp|P92519|M810_ARATH Uncharacterized mitochondrial protein AtMg00810 OS=Arabidopsis thaliana OX=3702 GN=AtMg00810 PE=4 SV=1	XP_020697962.1 uncharacterized protein LOC110110707 [Dendrobium catenatum]	-	-	-	-
gene-KFK09_000160	13	1.21115	8	0.714074	9	0.819076	25	2.39781	19	1.96722	10	1.00329	16	1.50217	10	0.925081	10	0.892399	9	0.880363	7	0.628002	8	0.726471	CM039718.1	3679294	3709736	-	813	gene-KFK09_000160	GO:0000966;GO:0000967;GO:0003674;GO:0003824;GO:0004518;GO:0004527;GO:0004532;GO:0004534;GO:0004540;GO:0005575;GO:0005622;GO:0005623;GO:0005634;GO:0006139;GO:0006364;GO:0006396;GO:0006401;GO:0006725;GO:0006807;GO:0008150;GO:0008152;GO:0008409;GO:0009056;GO:0009057;GO:0009893;GO:0009987;GO:0010467;GO:0010468;GO:0010586;GO:0010587;GO:0010604;GO:0010628;GO:0016070;GO:0016072;GO:0016075;GO:0016787;GO:…	K12619	3KM94	AL	sp|Q9FQ03|XRN3_ARATH 5&apos;-3&apos; exoribonuclease 3 OS=Arabidopsis thaliana OX=3702 GN=XRN3 PE=1 SV=1	XP_020680978.1 5&apos;-3&apos; exoribonuclease 3 [Dendrobium catenatum]	GO:0000966//RNA 5'-end processing;GO:0000967//rRNA 5'-end processing;GO:0006139//nucleobase-containing compound metabolic process;GO:0006364//rRNA processing;GO:0006396//RNA processing;GO:0006401//RNA catabolic process;GO:0006725//cellular aromatic compound metabolic process;GO:0006807//nitrogen compound metabolic process;GO:0008150//biological_process;GO:0008152//metabolic process;GO:0009056//ca…	GO:0005575//cellular_component;GO:0005622//intracellular anatomical structure;GO:0005623//obsolete cell;GO:0005634//nucleus;GO:0043226//organelle;GO:0043227//membrane-bounded organelle;GO:0043229//intracellular organelle;GO:0043231//intracellular membrane-bounded organelle;GO:0044424//obsolete intracellular part;GO:0044464//obsolete cell part;	GO:0003674//molecular_function;GO:0003824//catalytic activity;GO:0004518//nuclease activity;GO:0004527//exonuclease activity;GO:0004532//exoribonuclease activity;GO:0004534//5'-3' exoribonuclease activity;GO:0004540//ribonuclease activity;GO:0008409//5'-3' exonuclease activity;GO:0016787//hydrolase activity;GO:0016788//hydrolase activity, acting on ester bonds;GO:0016796//exonuclease activity, ac…	ko03018(RNA degradation);ko03008(Ribosome biogenesis in eukaryotes)
gene-KFK09_000161	2386	54.9147	2763	60.9252	2932	65.9187	2653	62.8601	2312	59.1356	2293	56.8318	2656	61.6012	1886	43.1007	3105	68.4516	2556	61.765	2910	64.4939	2946	66.0881	CM039718.1	3734558	3777977	-	3291	gene-KFK09_000161	GO:0000966;GO:0000967;GO:0003674;GO:0003824;GO:0004518;GO:0004527;GO:0004532;GO:0004534;GO:0004540;GO:0005575;GO:0005622;GO:0005623;GO:0005634;GO:0006139;GO:0006364;GO:0006396;GO:0006401;GO:0006725;GO:0006807;GO:0008150;GO:0008152;GO:0008409;GO:0009056;GO:0009057;GO:0009893;GO:0009987;GO:0010467;GO:0010468;GO:0010586;GO:0010587;GO:0010604;GO:0010628;GO:0016070;GO:0016072;GO:0016075;GO:0016787;GO:…	K12619	3KM94	AL	sp|Q9FQ03|XRN3_ARATH 5&apos;-3&apos; exoribonuclease 3 OS=Arabidopsis thaliana OX=3702 GN=XRN3 PE=1 SV=1	XP_020680978.1 5&apos;-3&apos; exoribonuclease 3 [Dendrobium catenatum]	GO:0000966//RNA 5'-end processing;GO:0000967//rRNA 5'-end processing;GO:0006139//nucleobase-containing compound metabolic process;GO:0006364//rRNA processing;GO:0006396//RNA processing;GO:0006401//RNA catabolic process;GO:0006725//cellular aromatic compound metabolic process;GO:0006807//nitrogen compound metabolic process;GO:0008150//biological_process;GO:0008152//metabolic process;GO:0009056//ca…	GO:0005575//cellular_component;GO:0005622//intracellular anatomical structure;GO:0005623//obsolete cell;GO:0005634//nucleus;GO:0043226//organelle;GO:0043227//membrane-bounded organelle;GO:0043229//intracellular organelle;GO:0043231//intracellular membrane-bounded organelle;GO:0044424//obsolete intracellular part;GO:0044464//obsolete cell part;	GO:0003674//molecular_function;GO:0003824//catalytic activity;GO:0004518//nuclease activity;GO:0004527//exonuclease activity;GO:0004532//exoribonuclease activity;GO:0004534//5'-3' exoribonuclease activity;GO:0004540//ribonuclease activity;GO:0008409//5'-3' exonuclease activity;GO:0016787//hydrolase activity;GO:0016788//hydrolase activity, acting on ester bonds;GO:0016796//exonuclease activity, ac…	ko03018(RNA degradation);ko03008(Ribosome biogenesis in eukaryotes)
gene-KFK09_000162	51	4.91466	23	2.12349	29	2.72991	133	13.1946	84	8.99593	111	11.519	156	15.1493	215	20.5725	204	18.8303	189	19.1227	213	19.7656	266	24.9849	CM039718.1	3788947	3789732	+	786	gene-KFK09_000162	GO:0000375;GO:0000377;GO:0000398;GO:0003674;GO:0003676;GO:0003723;GO:0005488;GO:0005575;GO:0005622;GO:0005623;GO:0005634;GO:0005681;GO:0005689;GO:0006139;GO:0006396;GO:0006397;GO:0006725;GO:0006807;GO:0008150;GO:0008152;GO:0008380;GO:0009987;GO:0010467;GO:0016070;GO:0016071;GO:0032502;GO:0032991;GO:0034641;GO:0043170;GO:0043226;GO:0043227;GO:0043229;GO:0043231;GO:0044237;GO:0044238;GO:0044422;GO:…	K13154	3KU5W	A	sp|Q9CAE4|U1131_ARATH U11/U12 small nuclear ribonucleoprotein 31 kDa protein OS=Arabidopsis thaliana OX=3702 GN=SNRNP31 PE=2 SV=1	XP_020680980.1 U11/U12 small nuclear ribonucleoprotein 31 kDa protein [Dendrobium catenatum]	GO:0000375//RNA splicing, via transesterification reactions;GO:0000377//RNA splicing, via transesterification reactions with bulged adenosine as nucleophile;GO:0000398//mRNA splicing, via spliceosome;GO:0006139//nucleobase-containing compound metabolic process;GO:0006396//RNA processing;GO:0006397//mRNA processing;GO:0006725//cellular aromatic compound metabolic process;GO:0006807//nitrogen compo…	GO:0005575//cellular_component;GO:0005622//intracellular anatomical structure;GO:0005623//obsolete cell;GO:0005634//nucleus;GO:0005681//spliceosomal complex;GO:0005689//U12-type spliceosomal complex;GO:0032991//protein-containing complex;GO:0043226//organelle;GO:0043227//membrane-bounded organelle;GO:0043229//intracellular organelle;GO:0043231//intracellular membrane-bounded organelle;GO:0044422/…	GO:0003674//molecular_function;GO:0003676//nucleic acid binding;GO:0003723//RNA binding;GO:0005488//binding;GO:0097159//organic cyclic compound binding;GO:1901363//heterocyclic compound binding;	-
gene-KFK09_000163	1195	119.727	1396	134.001	1340	131.146	982	101.287	1039	115.687	979	105.627	1268	128.023	1443	143.554	1254	120.344	1031	108.454	1157	111.626	1072	104.687	CM039718.1	3797631	3801579	+	756	gene-KFK09_000163	-	K09250	3KMBN	O	-	XP_020680981.1 zinc finger protein GIS2 isoform X1 [Dendrobium catenatum]	-	-	-	-
gene-KFK09_000164	5668	395.318	5797	387.362	5835	397.542	5251	377.032	5648	437.778	5460	410.089	6855	481.8	8249	571.271	6862	458.427	5872	429.998	6475	434.874	5636	383.142	CM039718.1	3802930	3805782	-	1086	gene-KFK09_000164	-	K18857	4JTFB	Q	sp|P17648|ADH_FRAAN Alcohol dehydrogenase OS=Fragaria ananassa OX=3747 GN=ADH PE=3 SV=2	XP_020680992.1 alcohol dehydrogenase 1 [Dendrobium catenatum]	-	-	-	ko00620(Pyruvate metabolism);ko00592(alpha-Linolenic acid metabolism);ko00350(Tyrosine metabolism);ko00071(Fatty acid degradation);ko00010(Glycolysis / Gluconeogenesis)
gene-KFK09_000165	402	17.3498	330	13.6452	361	15.2196	349	15.5065	398	19.0895	326	15.1515	403	17.5274	374	16.0275	407	16.8255	437	19.8022	458	19.0345	411	17.2895	CM039718.1	3810083	3844295	-	1755	gene-KFK09_000165	GO:0000003;GO:0003006;GO:0003674;GO:0003824;GO:0005575;GO:0005622;GO:0005623;GO:0005886;GO:0006629;GO:0007275;GO:0008150;GO:0008152;GO:0008194;GO:0008202;GO:0009791;GO:0010154;GO:0016020;GO:0016125;GO:0016740;GO:0016757;GO:0016758;GO:0016906;GO:0022414;GO:0032501;GO:0032502;GO:0035251;GO:0043226;GO:0043227;GO:0043229;GO:0043231;GO:0044238;GO:0044424;GO:0044464;GO:0046527;GO:0048316;GO:0048608;GO:…	K05841	3KN66	CG	sp|Q9M8Z7|U80A2_ARATH Sterol 3-beta-glucosyltransferase UGT80A2 OS=Arabidopsis thaliana OX=3702 GN=UGT80A2 PE=1 SV=1	XP_020680988.1 sterol 3-beta-glucosyltransferase UGT80A2-like isoform X1 [Dendrobium catenatum]	GO:0000003//reproduction;GO:0003006//developmental process involved in reproduction;GO:0006629//lipid metabolic process;GO:0007275//multicellular organism development;GO:0008150//biological_process;GO:0008152//metabolic process;GO:0008202//steroid metabolic process;GO:0009791//post-embryonic development;GO:0010154//fruit development;GO:0016125//sterol metabolic process;GO:0022414//reproductive pr…	GO:0005575//cellular_component;GO:0005622//intracellular anatomical structure;GO:0005623//obsolete cell;GO:0005886//plasma membrane;GO:0016020//membrane;GO:0043226//organelle;GO:0043227//membrane-bounded organelle;GO:0043229//intracellular organelle;GO:0043231//intracellular membrane-bounded organelle;GO:0044424//obsolete intracellular part;GO:0044464//obsolete cell part;GO:0071944//cell peripher…	GO:0003674//molecular_function;GO:0003824//catalytic activity;GO:0008194//UDP-glycosyltransferase activity;GO:0016740//transferase activity;GO:0016757//glycosyltransferase activity;GO:0016758//hexosyltransferase activity;GO:0016906//sterol 3-beta-glucosyltransferase activity;GO:0035251//UDP-glucosyltransferase activity;GO:0046527//glucosyltransferase activity;GO:0051507//beta-sitosterol UDP-gluco…	-
gene-KFK09_000166	269	8.26239	310	9.12247	312	9.36125	243	7.68385	253	8.63608	239	7.90533	205	6.34527	152	4.63576	268	7.88481	293	9.44897	322	9.52393	283	8.47251	CM039718.1	3854681	3864947	+	2466	gene-KFK09_000166	-	K06927	3KQDB	J	sp|Q9USQ7|DPH6_SCHPO Diphthine--ammonia ligase OS=Schizosaccharomyces pombe (strain 972 / ATCC 24843) OX=284812 GN=mug71 PE=1 SV=1	XP_020677246.1 diphthine--ammonia ligase [Dendrobium catenatum]	-	-	-	-
gene-KFK09_000168	285	10.6919	246	8.84184	233	8.53871	194	7.49257	213	8.8804	258	10.4231	232	8.77083	177	6.59337	210	7.54628	364	14.3375	339	12.2466	320	11.7013	CM039718.1	3882960	3892398	+	2019	gene-KFK09_000168	-	K06927	3KQDB	J	sp|Q9USQ7|DPH6_SCHPO Diphthine--ammonia ligase OS=Schizosaccharomyces pombe (strain 972 / ATCC 24843) OX=284812 GN=mug71 PE=1 SV=1	XP_020677246.1 diphthine--ammonia ligase [Dendrobium catenatum]	-	-	-	-
gene-KFK09_000169	408	20.5612	470	22.6925	426	20.9712	818	42.4385	733	41.052	733	39.7796	621	31.5371	577	28.8727	630	30.411	707	37.4085	779	37.8035	797	39.1488	CM039718.1	3923853	3951232	+	1503	gene-KFK09_000169	-	K05941	3KWCX	P	sp|Q2TSC7|PCS1_LOTJA Glutathione gamma-glutamylcysteinyltransferase 1 OS=Lotus japonicus OX=34305 GN=PCS1 PE=2 SV=1	XP_020590973.1 LOW QUALITY PROTEIN: glutathione gamma-glutamylcysteinyltransferase 1-like [Phalaenopsis equestris]	-	-	-	-
gene-KFK09_000170	803	140.792	700	117.587	667	114.239	587	105.955	496	96.6467	531	100.26	603	106.542	967	168.35	667	112.019	511	94.0691	586	98.939	668	114.159	CM039718.1	3953368	3965458	+	432	gene-KFK09_000170	GO:0000003;GO:0003006;GO:0005575;GO:0005622;GO:0005623;GO:0005737;GO:0005739;GO:0005740;GO:0005743;GO:0005746;GO:0005747;GO:0007275;GO:0008150;GO:0008152;GO:0009790;GO:0009791;GO:0009793;GO:0009853;GO:0009987;GO:0010154;GO:0016020;GO:0019866;GO:0022414;GO:0030964;GO:0031090;GO:0031966;GO:0031967;GO:0031975;GO:0032501;GO:0032502;GO:0032991;GO:0043094;GO:0043226;GO:0043227;GO:0043229;GO:0043231;GO:…	K11353	3KZ7X	CD	sp|O49313|NDADB_ARATH NADH dehydrogenase [ubiquinone] 1 alpha subcomplex subunit 13-B OS=Arabidopsis thaliana OX=3702 GN=At2g33220 PE=2 SV=1	XP_020693582.1 NADH dehydrogenase [ubiquinone] 1 alpha subcomplex subunit 13-B [Dendrobium catenatum]	GO:0000003//reproduction;GO:0003006//developmental process involved in reproduction;GO:0007275//multicellular organism development;GO:0008150//biological_process;GO:0008152//metabolic process;GO:0009790//embryo development;GO:0009791//post-embryonic development;GO:0009793//embryo development ending in seed dormancy;GO:0009853//photorespiration;GO:0009987//cellular process;GO:0010154//fruit develo…	GO:0005575//cellular_component;GO:0005622//intracellular anatomical structure;GO:0005623//obsolete cell;GO:0005737//cytoplasm;GO:0005739//mitochondrion;GO:0005740//mitochondrial envelope;GO:0005743//mitochondrial inner membrane;GO:0005746//mitochondrial respirasome;GO:0005747//mitochondrial respiratory chain complex I;GO:0016020//membrane;GO:0019866//organelle inner membrane;GO:0030964//NADH dehy…	-	ko00190(Oxidative phosphorylation)
gene-KFK09_000171	137	13.0036	149	13.5496	148	13.7224	147	14.3642	155	16.35	163	16.661	205	19.6083	256	24.1272	244	22.1838	323	32.1891	349	31.8989	425	39.3192	CM039718.1	3971766	3989928	+	798	gene-KFK09_000171	-	K08880	3M2Q4	S	sp|P49842|STK19_HUMAN Serine/threonine-protein kinase 19 OS=Homo sapiens OX=9606 GN=STK19 PE=1 SV=2	XP_020592256.1 serine/threonine-protein kinase 19 isoform X1 [Phalaenopsis equestris]	-	-	-	-
gene-KFK09_000172	190	16.2064	199	16.2624	183	15.2479	164	14.4011	183	17.3471	225	20.6674	183	15.7299	226	19.1411	199	16.2589	163	14.5977	209	17.1667	166	13.8011	CM039718.1	3992463	4001251	-	888	gene-KFK09_000172	-	-	3KRKQ	A	sp|Q5BLD8|MT21A_DANRE Protein N-lysine methyltransferase METTL21A OS=Danio rerio OX=7955 GN=mettl21a PE=2 SV=1	XP_020693592.1 protein N-lysine methyltransferase METTL21A isoform X2 [Dendrobium catenatum]	-	-	-	-
gene-KFK09_000173	206	17.7511	212	17.5021	232	19.5286	242	21.468	233	22.3129	208	19.3014	178	15.4568	228	19.5082	182	15.0222	134	12.1234	202	16.7616	203	17.0501	CM039718.1	4008112	4060157	+	879	gene-KFK09_000173	GO:0003674;GO:0003824;GO:0004842;GO:0006464;GO:0006508;GO:0006511;GO:0006807;GO:0008150;GO:0008152;GO:0009056;GO:0009057;GO:0009987;GO:0010498;GO:0016567;GO:0016740;GO:0019538;GO:0019787;GO:0019941;GO:0030163;GO:0032446;GO:0036211;GO:0043161;GO:0043170;GO:0043412;GO:0043632;GO:0044237;GO:0044238;GO:0044248;GO:0044257;GO:0044260;GO:0044265;GO:0044267;GO:0051603;GO:0051865;GO:0061630;GO:0061659;GO:…	K19045	3KNH3	O	sp|Q9LT17|BBR_ARATH E3 ubiquitin ligase BIG BROTHER-related OS=Arabidopsis thaliana OX=3702 GN=BBR PE=2 SV=1	XP_020693583.1 E3 ubiquitin ligase BIG BROTHER-related [Dendrobium catenatum]	GO:0006464//cellular protein modification process;GO:0006508//proteolysis;GO:0006511//ubiquitin-dependent protein catabolic process;GO:0006807//nitrogen compound metabolic process;GO:0008150//biological_process;GO:0008152//metabolic process;GO:0009056//catabolic process;GO:0009057//macromolecule catabolic process;GO:0009987//cellular process;GO:0010498//proteasomal protein catabolic process;GO:00…	-	GO:0003674//molecular_function;GO:0003824//catalytic activity;GO:0004842//ubiquitin-protein transferase activity;GO:0016740//transferase activity;GO:0019787//ubiquitin-like protein transferase activity;GO:0061630//ubiquitin protein ligase activity;GO:0061659//ubiquitin-like protein ligase activity;GO:0140096//catalytic activity, acting on a protein;	-
gene-KFK09_000174	36	1.73128	26	1.19794	49	2.30191	526	26.0418	414	22.1263	538	27.8623	397	19.2397	302	14.4211	353	16.2609	340	17.1675	394	18.2461	346	16.2186	CM039718.1	4062919	4077056	+	1575	gene-KFK09_000174	-	-	3KRWC	G	sp|Q69SG5|GUN24_ORYSJ Endoglucanase 24 OS=Oryza sativa subsp. japonica OX=39947 GN=Os09g0533900 PE=2 SV=1	XP_020693616.1 endoglucanase 24 [Dendrobium catenatum]	-	-	-	-
gene-KFK09_000175	2	0.39144	0	0	0	0	1	0.201491	0	0	0	0	3	0.591697	0	0	1	0.187473	2	0.410988	0	0	2	0.381538	CM039718.1	4106964	4107350	+	387	gene-KFK09_000175	-	-	-	-	-	XP_028548362.1 putative HVA22-like protein g [Dendrobium catenatum]	-	-	-	-
gene-KFK09_000176	32	4.75254	40	5.69159	42	6.09329	27	4.12819	26	4.29133	16	2.55897	42	6.28591	67	9.88041	61	8.6778	42	6.54921	59	8.43792	31	4.48756	CM039718.1	4107475	4107984	-	510	gene-KFK09_000176	-	-	4JQ47	-	-	PKU77199.1 hypothetical protein MA16_Dca013235 [Dendrobium catenatum]	-	-	-	-
gene-KFK09_000177	56	3.49971	64	3.83196	32	1.95353	19	1.22241	24	1.66686	28	1.88439	24	1.51146	22	1.36518	31	1.8557	52	3.41201	62	3.73115	55	3.35026	CM039718.1	4110205	4122477	-	1212	gene-KFK09_000177	-	K06620	3KQVP	K	sp|Q9FV71|E2FB_ARATH Transcription factor E2FB OS=Arabidopsis thaliana OX=3702 GN=E2FB PE=1 SV=1	XP_028551739.1 transcription factor E2FB-like [Dendrobium catenatum]	-	-	-	-
gene-KFK09_000178	0	0	0	0	0	0	0	0	0	0	0	0	0	0	0	0	0	0	0	0	0	0	0	0	CM039718.1	4127201	4129221	-	711	gene-KFK09_000178	-	-	3M133	K	sp|Q6YBV1|WUS_ANTMA Protein WUSCHEL OS=Antirrhinum majus OX=4151 GN=WUS PE=2 SV=1	XP_020596671.1 protein WUSCHEL-like [Phalaenopsis equestris]	-	-	-	-
gene-KFK09_000179	121	11.705	105	9.73132	99	9.35504	62	6.17441	56	6.02026	78	8.12546	41	3.99679	80	7.6842	64	5.93018	53	5.38299	51	4.75075	32	3.01722	CM039718.1	4142851	4154098	-	783	gene-KFK09_000179	-	-	3KTQ1	S	-	XP_020693606.1 uncharacterized protein LOC110107641 isoform X1 [Dendrobium catenatum]	-	-	-	-
gene-KFK09_000180	0	0	0	0	0	0	0	0	0	0	0	0	1	0.0524597	0	0	0	0	0	0	0	0	0	0	CM039718.1	4157111	4177308	-	1455	gene-KFK09_000180	GO:0001510;GO:0005575;GO:0005622;GO:0005623;GO:0005634;GO:0005737;GO:0006139;GO:0006396;GO:0006399;GO:0006400;GO:0006725;GO:0006807;GO:0008033;GO:0008150;GO:0008152;GO:0009451;GO:0009987;GO:0010467;GO:0016070;GO:0030488;GO:0031515;GO:0032259;GO:0032991;GO:0034470;GO:0034641;GO:0034660;GO:0034708;GO:0043170;GO:0043226;GO:0043227;GO:0043229;GO:0043231;GO:0043412;GO:0043414;GO:0043527;GO:0044237;GO:…	K03256	3KY3C	J	sp|Q54UB1|TRM6_DICDI tRNA (adenine(58)-N(1))-methyltransferase non-catalytic subunit trm6 OS=Dictyostelium discoideum OX=44689 GN=trmt6 PE=3 SV=1	XP_028551743.1 tRNA (adenine(58)-N(1))-methyltransferase non-catalytic subunit trm6 [Dendrobium catenatum]	GO:0001510//RNA methylation;GO:0006139//nucleobase-containing compound metabolic process;GO:0006396//RNA processing;GO:0006399//tRNA metabolic process;GO:0006400//tRNA modification;GO:0006725//cellular aromatic compound metabolic process;GO:0006807//nitrogen compound metabolic process;GO:0008033//tRNA processing;GO:0008150//biological_process;GO:0008152//metabolic process;GO:0009451//RNA modifica…	GO:0005575//cellular_component;GO:0005622//intracellular anatomical structure;GO:0005623//obsolete cell;GO:0005634//nucleus;GO:0005737//cytoplasm;GO:0031515//tRNA (m1A) methyltransferase complex;GO:0032991//protein-containing complex;GO:0034708//methyltransferase complex;GO:0043226//organelle;GO:0043227//membrane-bounded organelle;GO:0043229//intracellular organelle;GO:0043231//intracellular memb…	-	-
gene-KFK09_000181	57	5.47197	72	6.62216	86	8.06481	57	5.63331	56	5.97448	57	5.89268	186	17.9939	117	11.1527	247	22.7127	466	46.9698	518	47.8858	649	60.7276	CM039718.1	4189065	4194048	-	789	gene-KFK09_000181	GO:0003674;GO:0003676;GO:0003677;GO:0003700;GO:0005488;GO:0006355;GO:0008150;GO:0009888;GO:0009889;GO:0009987;GO:0010087;GO:0010089;GO:0010468;GO:0010556;GO:0019219;GO:0019222;GO:0030154;GO:0031323;GO:0031326;GO:0032502;GO:0043565;GO:0044087;GO:0044089;GO:0048518;GO:0048522;GO:0048759;GO:0048856;GO:0048869;GO:0050789;GO:0050794;GO:0051171;GO:0051252;GO:0060255;GO:0065007;GO:0080090;GO:0097159;GO:…	-	3GE5B	K	sp|Q9FWX2|NAC7_ARATH NAC domain-containing protein 7 OS=Arabidopsis thaliana OX=3702 GN=NAC007 PE=1 SV=2	XP_020693601.1 NAC domain-containing protein 7 [Dendrobium catenatum]	GO:0006355//regulation of transcription, DNA-templated;GO:0008150//biological_process;GO:0009888//tissue development;GO:0009889//regulation of biosynthetic process;GO:0009987//cellular process;GO:0010087//phloem or xylem histogenesis;GO:0010089//xylem development;GO:0010468//regulation of gene expression;GO:0010556//regulation of macromolecule biosynthetic process;GO:0019219//regulation of nucleo…	-	GO:0003674//molecular_function;GO:0003676//nucleic acid binding;GO:0003677//DNA binding;GO:0003700//DNA-binding transcription factor activity;GO:0005488//binding;GO:0043565//sequence-specific DNA binding;GO:0097159//organic cyclic compound binding;GO:0140110//transcription regulator activity;GO:1901363//heterocyclic compound binding;	-
gene-KFK09_000182	67	3.45932	79	3.90788	67	3.37923	76	4.0397	78	4.47563	95	5.28213	311	16.1815	184	9.43318	328	16.2216	422	22.8766	543	26.9975	466	23.4517	CM039718.1	4229106	4249264	+	1467	gene-KFK09_000182	GO:0001510;GO:0005575;GO:0005622;GO:0005623;GO:0005634;GO:0005737;GO:0006139;GO:0006396;GO:0006399;GO:0006400;GO:0006725;GO:0006807;GO:0008033;GO:0008150;GO:0008152;GO:0009451;GO:0009987;GO:0010467;GO:0016070;GO:0030488;GO:0031515;GO:0032259;GO:0032991;GO:0034470;GO:0034641;GO:0034660;GO:0034708;GO:0043170;GO:0043226;GO:0043227;GO:0043229;GO:0043231;GO:0043412;GO:0043414;GO:0043527;GO:0044237;GO:…	K03256	3KY3C	J	sp|Q54UB1|TRM6_DICDI tRNA (adenine(58)-N(1))-methyltransferase non-catalytic subunit trm6 OS=Dictyostelium discoideum OX=44689 GN=trmt6 PE=3 SV=1	XP_028551743.1 tRNA (adenine(58)-N(1))-methyltransferase non-catalytic subunit trm6 [Dendrobium catenatum]	GO:0001510//RNA methylation;GO:0006139//nucleobase-containing compound metabolic process;GO:0006396//RNA processing;GO:0006399//tRNA metabolic process;GO:0006400//tRNA modification;GO:0006725//cellular aromatic compound metabolic process;GO:0006807//nitrogen compound metabolic process;GO:0008033//tRNA processing;GO:0008150//biological_process;GO:0008152//metabolic process;GO:0009451//RNA modifica…	GO:0005575//cellular_component;GO:0005622//intracellular anatomical structure;GO:0005623//obsolete cell;GO:0005634//nucleus;GO:0005737//cytoplasm;GO:0031515//tRNA (m1A) methyltransferase complex;GO:0032991//protein-containing complex;GO:0034708//methyltransferase complex;GO:0043226//organelle;GO:0043227//membrane-bounded organelle;GO:0043229//intracellular organelle;GO:0043231//intracellular memb…	-	-
gene-KFK09_000183	0	0	16	5.23011	10	3.33288	4	1.40499	2	0.758344	1	0.36742	3	1.03147	2	0.67756	0	0	12	4.29871	1	0.328549	5	1.66278	CM039718.1	4252317	4252538	+	222	gene-KFK09_000183	-	-	3G86P	S	-	XP_020693606.1 uncharacterized protein LOC110107641 isoform X1 [Dendrobium catenatum]	-	-	-	-
gene-KFK09_000185	13	0.675355	6	0.298633	8	0.40598	10	0.534821	9	0.519606	13	0.727279	36	1.88467	45	2.32127	45	2.23926	53	2.89087	72	3.60187	76	3.84835	CM039718.1	4265591	4285774	-	1458	gene-KFK09_000185	GO:0001510;GO:0005575;GO:0005622;GO:0005623;GO:0005634;GO:0005737;GO:0006139;GO:0006396;GO:0006399;GO:0006400;GO:0006725;GO:0006807;GO:0008033;GO:0008150;GO:0008152;GO:0009451;GO:0009987;GO:0010467;GO:0016070;GO:0030488;GO:0031515;GO:0032259;GO:0032991;GO:0034470;GO:0034641;GO:0034660;GO:0034708;GO:0043170;GO:0043226;GO:0043227;GO:0043229;GO:0043231;GO:0043412;GO:0043414;GO:0043527;GO:0044237;GO:…	K03256	3KY3C	J	sp|Q54UB1|TRM6_DICDI tRNA (adenine(58)-N(1))-methyltransferase non-catalytic subunit trm6 OS=Dictyostelium discoideum OX=44689 GN=trmt6 PE=3 SV=1	XP_028551743.1 tRNA (adenine(58)-N(1))-methyltransferase non-catalytic subunit trm6 [Dendrobium catenatum]	GO:0001510//RNA methylation;GO:0006139//nucleobase-containing compound metabolic process;GO:0006396//RNA processing;GO:0006399//tRNA metabolic process;GO:0006400//tRNA modification;GO:0006725//cellular aromatic compound metabolic process;GO:0006807//nitrogen compound metabolic process;GO:0008033//tRNA processing;GO:0008150//biological_process;GO:0008152//metabolic process;GO:0009451//RNA modifica…	GO:0005575//cellular_component;GO:0005622//intracellular anatomical structure;GO:0005623//obsolete cell;GO:0005634//nucleus;GO:0005737//cytoplasm;GO:0031515//tRNA (m1A) methyltransferase complex;GO:0032991//protein-containing complex;GO:0034708//methyltransferase complex;GO:0043226//organelle;GO:0043227//membrane-bounded organelle;GO:0043229//intracellular organelle;GO:0043231//intracellular memb…	-	-
gene-KFK09_000186	35	3.07901	24	2.0228	55	4.72642	39	3.53205	35	3.4218	16	1.51577	157	13.9183	129	11.2683	164	13.8194	272	25.1232	233	19.7381	281	24.0947	CM039718.1	4357491	4361414	+	861	gene-KFK09_000186	GO:0003674;GO:0003676;GO:0003677;GO:0003700;GO:0005488;GO:0006355;GO:0008150;GO:0009888;GO:0009889;GO:0009987;GO:0010087;GO:0010089;GO:0010468;GO:0010556;GO:0019219;GO:0019222;GO:0030154;GO:0031323;GO:0031326;GO:0032502;GO:0043565;GO:0044087;GO:0044089;GO:0048518;GO:0048522;GO:0048759;GO:0048856;GO:0048869;GO:0050789;GO:0050794;GO:0051171;GO:0051252;GO:0060255;GO:0065007;GO:0080090;GO:0097159;GO:…	-	3GE5B	K	sp|Q9FWX2|NAC7_ARATH NAC domain-containing protein 7 OS=Arabidopsis thaliana OX=3702 GN=NAC007 PE=1 SV=2	XP_020693601.1 NAC domain-containing protein 7 [Dendrobium catenatum]	GO:0006355//regulation of transcription, DNA-templated;GO:0008150//biological_process;GO:0009888//tissue development;GO:0009889//regulation of biosynthetic process;GO:0009987//cellular process;GO:0010087//phloem or xylem histogenesis;GO:0010089//xylem development;GO:0010468//regulation of gene expression;GO:0010556//regulation of macromolecule biosynthetic process;GO:0019219//regulation of nucleo…	-	GO:0003674//molecular_function;GO:0003676//nucleic acid binding;GO:0003677//DNA binding;GO:0003700//DNA-binding transcription factor activity;GO:0005488//binding;GO:0043565//sequence-specific DNA binding;GO:0097159//organic cyclic compound binding;GO:0140110//transcription regulator activity;GO:1901363//heterocyclic compound binding;	-
gene-KFK09_000187	1005	64.8955	1063	65.7626	1022	64.4652	1037	68.936	931	66.8099	921	64.0438	1242	80.8189	1517	97.2653	1455	89.9942	1137	77.0854	1177	73.1867	1220	76.7857	CM039718.1	4364650	4383063	-	1173	gene-KFK09_000187	GO:0005575;GO:0005622;GO:0005623;GO:0005737;GO:0005783;GO:0005886;GO:0005911;GO:0006457;GO:0006950;GO:0006986;GO:0008150;GO:0009266;GO:0009408;GO:0009409;GO:0009506;GO:0009605;GO:0009607;GO:0009628;GO:0009987;GO:0010033;GO:0012505;GO:0016020;GO:0030054;GO:0033554;GO:0034605;GO:0034620;GO:0035966;GO:0035967;GO:0042221;GO:0043207;GO:0043226;GO:0043227;GO:0043229;GO:0043231;GO:0044424;GO:0044444;GO:…	-	3KY3Y	S	sp|Q9LVA0|BAG7_ARATH BAG family molecular chaperone regulator 7 OS=Arabidopsis thaliana OX=3702 GN=BAG7 PE=1 SV=1	XP_020693599.1 BAG family molecular chaperone regulator 7 isoform X1 [Dendrobium catenatum]	GO:0006457//protein folding;GO:0006950//response to stress;GO:0006986//response to unfolded protein;GO:0008150//biological_process;GO:0009266//response to temperature stimulus;GO:0009408//response to heat;GO:0009409//response to cold;GO:0009605//response to external stimulus;GO:0009607//response to biotic stimulus;GO:0009628//response to abiotic stimulus;GO:0009987//cellular process;GO:0010033//r…	GO:0005575//cellular_component;GO:0005622//intracellular anatomical structure;GO:0005623//obsolete cell;GO:0005737//cytoplasm;GO:0005783//endoplasmic reticulum;GO:0005886//plasma membrane;GO:0005911//cell-cell junction;GO:0009506//plasmodesma;GO:0012505//endomembrane system;GO:0016020//membrane;GO:0030054//cell junction;GO:0043226//organelle;GO:0043227//membrane-bounded organelle;GO:0043229//intr…	-	-
gene-KFK09_000188	0	0	0	0	0	0	0	0	0	0	0	0	0	0	0	0	0	0	0	0	0	0	0	0	CM039718.1	4451279	4461106	+	2166	gene-KFK09_000188	GO:0000175;GO:0000176;GO:0000178;GO:0003674;GO:0003824;GO:0004518;GO:0004519;GO:0004527;GO:0004532;GO:0004540;GO:0005085;GO:0005488;GO:0005515;GO:0005575;GO:0005622;GO:0005623;GO:0005634;GO:0005654;GO:0005737;GO:0005829;GO:0006139;GO:0006364;GO:0006396;GO:0006401;GO:0006725;GO:0006807;GO:0008150;GO:0008152;GO:0008408;GO:0009056;GO:0009057;GO:0009987;GO:0010467;GO:0016070;GO:0016072;GO:0016075;GO:…	K12585	3KSU4	J	sp|Q9SHL7|RP44A_ARATH Exosome complex exonuclease RRP44 homolog A OS=Arabidopsis thaliana OX=3702 GN=RRP44A PE=2 SV=2	XP_020684897.1 exosome complex exonuclease RRP44 homolog A [Dendrobium catenatum]	GO:0006139//nucleobase-containing compound metabolic process;GO:0006364//rRNA processing;GO:0006396//RNA processing;GO:0006401//RNA catabolic process;GO:0006725//cellular aromatic compound metabolic process;GO:0006807//nitrogen compound metabolic process;GO:0008150//biological_process;GO:0008152//metabolic process;GO:0009056//catabolic process;GO:0009057//macromolecule catabolic process;GO:000998…	GO:0000176//nuclear exosome (RNase complex);GO:0000178//exosome (RNase complex);GO:0005575//cellular_component;GO:0005622//intracellular anatomical structure;GO:0005623//obsolete cell;GO:0005634//nucleus;GO:0005654//nucleoplasm;GO:0005737//cytoplasm;GO:0005829//cytosol;GO:0031974//membrane-enclosed lumen;GO:0031981//nuclear lumen;GO:0032991//protein-containing complex;GO:0043226//organelle;GO:004…	GO:0000175//3'-5'-exoribonuclease activity;GO:0003674//molecular_function;GO:0003824//catalytic activity;GO:0004518//nuclease activity;GO:0004519//endonuclease activity;GO:0004527//exonuclease activity;GO:0004532//exoribonuclease activity;GO:0004540//ribonuclease activity;GO:0005085//guanyl-nucleotide exchange factor activity;GO:0005488//binding;GO:0005515//protein binding;GO:0008408//3'-5' exonu…	ko03018(RNA degradation)
gene-KFK09_000189	0	0	0	0	0	0	0	0	0	0	0	0	0	0	0	0	0	0	0	0	0	0	0	0	CM039718.1	4509083	4523684	-	2340	gene-KFK09_000189	GO:0000175;GO:0000176;GO:0000178;GO:0003674;GO:0003824;GO:0004518;GO:0004519;GO:0004527;GO:0004532;GO:0004540;GO:0005085;GO:0005488;GO:0005515;GO:0005575;GO:0005622;GO:0005623;GO:0005634;GO:0005654;GO:0005737;GO:0005829;GO:0006139;GO:0006364;GO:0006396;GO:0006401;GO:0006725;GO:0006807;GO:0008150;GO:0008152;GO:0008408;GO:0009056;GO:0009057;GO:0009987;GO:0010467;GO:0016070;GO:0016072;GO:0016075;GO:…	K12585	3KSU4	J	sp|Q9SHL7|RP44A_ARATH Exosome complex exonuclease RRP44 homolog A OS=Arabidopsis thaliana OX=3702 GN=RRP44A PE=2 SV=2	XP_020684897.1 exosome complex exonuclease RRP44 homolog A [Dendrobium catenatum]	GO:0006139//nucleobase-containing compound metabolic process;GO:0006364//rRNA processing;GO:0006396//RNA processing;GO:0006401//RNA catabolic process;GO:0006725//cellular aromatic compound metabolic process;GO:0006807//nitrogen compound metabolic process;GO:0008150//biological_process;GO:0008152//metabolic process;GO:0009056//catabolic process;GO:0009057//macromolecule catabolic process;GO:000998…	GO:0000176//nuclear exosome (RNase complex);GO:0000178//exosome (RNase complex);GO:0005575//cellular_component;GO:0005622//intracellular anatomical structure;GO:0005623//obsolete cell;GO:0005634//nucleus;GO:0005654//nucleoplasm;GO:0005737//cytoplasm;GO:0005829//cytosol;GO:0031974//membrane-enclosed lumen;GO:0031981//nuclear lumen;GO:0032991//protein-containing complex;GO:0043226//organelle;GO:004…	GO:0000175//3'-5'-exoribonuclease activity;GO:0003674//molecular_function;GO:0003824//catalytic activity;GO:0004518//nuclease activity;GO:0004519//endonuclease activity;GO:0004527//exonuclease activity;GO:0004532//exoribonuclease activity;GO:0004540//ribonuclease activity;GO:0005085//guanyl-nucleotide exchange factor activity;GO:0005488//binding;GO:0005515//protein binding;GO:0008408//3'-5' exonu…	ko03018(RNA degradation)
gene-KFK09_000190	226	23.5786	266	26.5882	232	23.6442	276	29.6441	227	26.3196	207	23.2567	172	18.0834	174	18.0253	203	20.2866	114	12.4876	135	13.5628	133	13.5249	CM039718.1	4549955	4562287	+	726	gene-KFK09_000190	GO:0005575;GO:0005622;GO:0005623;GO:0005737;GO:0005783;GO:0012505;GO:0043226;GO:0043227;GO:0043229;GO:0043231;GO:0044424;GO:0044444;GO:0044464	-	3KUYE	U	sp|Q84WW5|VAP13_ARATH Vesicle-associated protein 1-3 OS=Arabidopsis thaliana OX=3702 GN=PVA13 PE=2 SV=1	XP_020693577.1 vesicle-associated protein 1-3 isoform X1 [Dendrobium catenatum]	-	GO:0005575//cellular_component;GO:0005622//intracellular anatomical structure;GO:0005623//obsolete cell;GO:0005737//cytoplasm;GO:0005783//endoplasmic reticulum;GO:0012505//endomembrane system;GO:0043226//organelle;GO:0043227//membrane-bounded organelle;GO:0043229//intracellular organelle;GO:0043231//intracellular membrane-bounded organelle;GO:0044424//obsolete intracellular part;GO:0044444//obsol…	-	-
gene-KFK09_000191	0	0	0	0	7	1.83663	0	0	0	0	2	0.57849	1	0.27067	0	0	0	0	1	0.282007	6	1.55187	2	0.5236	CM039718.1	4570494	4570775	-	282	gene-KFK09_000191	-	-	-	-	-	-	-	-	-	-
gene-KFK09_000192	998	46.9225	944	42.5227	955	43.8612	1352	65.4405	1038	54.2364	1130	57.2135	1596	75.6182	867	40.4757	1804	81.2439	1364	67.3331	1622	73.436	1695	77.6771	CM039718.1	4571609	4590414	+	1611	gene-KFK09_000192	-	K15559	3KRBG	A	sp|Q9NQG5|RPR1B_HUMAN Regulation of nuclear pre-mRNA domain-containing protein 1B OS=Homo sapiens OX=9606 GN=RPRD1B PE=1 SV=1	XP_020693613.1 regulation of nuclear pre-mRNA domain-containing protein 1B isoform X2 [Dendrobium catenatum]	-	-	-	-
gene-KFK09_000193	377	39.9935	365	37.097	344	35.6478	393	42.92	405	47.747	309	35.3001	623	66.6007	804	84.6893	667	67.7762	391	43.55	499	50.9748	588	60.7992	CM039718.1	4592009	4599508	-	714	gene-KFK09_000193	-	K08507	3IEAH	S	-	XP_020693619.1 uncharacterized protein LOC110107647 isoform X2 [Dendrobium catenatum]	-	-	-	ko04130(SNARE interactions in vesicular transport)
gene-KFK09_000194	1250	66.7227	1279	65.4082	1127	58.7644	915	50.281	805	47.7532	815	46.8479	1141	61.3751	1266	67.0999	1125	57.5201	1384	77.5646	1466	75.3538	1437	74.7641	CM039718.1	4638225	4641462	-	1419	gene-KFK09_000194	GO:0005575;GO:0005576;GO:0005622;GO:0005623;GO:0005737;GO:0009507;GO:0009526;GO:0009532;GO:0009536;GO:0009570;GO:0009941;GO:0031967;GO:0031975;GO:0043226;GO:0043227;GO:0043229;GO:0043231;GO:0044422;GO:0044424;GO:0044434;GO:0044435;GO:0044444;GO:0044446;GO:0044464;GO:0048046	K01845	3KPG9	E	sp|P18492|GSA_HORVU Glutamate-1-semialdehyde 2,1-aminomutase, chloroplastic OS=Hordeum vulgare OX=4513 GN=GSA PE=1 SV=3	XP_020693590.1 glutamate-1-semialdehyde 2,1-aminomutase, chloroplastic [Dendrobium catenatum]	-	GO:0005575//cellular_component;GO:0005576//extracellular region;GO:0005622//intracellular anatomical structure;GO:0005623//obsolete cell;GO:0005737//cytoplasm;GO:0009507//chloroplast;GO:0009526//plastid envelope;GO:0009532//plastid stroma;GO:0009536//plastid;GO:0009570//chloroplast stroma;GO:0009941//chloroplast envelope;GO:0031967//organelle envelope;GO:0031975//envelope;GO:0043226//organelle;GO…	-	ko00860(Porphyrin metabolism)
gene-KFK09_000195	51	2.05694	41	1.58428	50	1.96991	46	1.90998	71	3.18238	57	2.47568	73	2.96699	99	3.9647	81	3.12924	111	4.70042	132	5.12663	82	3.22357	CM039718.1	4647122	4664719	-	1878	gene-KFK09_000195	-	-	3KS20	B	sp|Q84JB7|DEKP2_ARATH DEK domain-containing chromatin-associated protein 2 OS=Arabidopsis thaliana OX=3702 GN=DEK2 PE=1 SV=1	XP_020693585.1 protein DEK [Dendrobium catenatum]	-	-	-	-
gene-KFK09_000196	2	0.0844411	0	0	0	0	0	0	1	0.0469209	0	0	0	0	0	0	1	0.0404415	1	0.0443289	0	0	1	0.0411525	CM039718.1	4672844	4691915	-	1794	gene-KFK09_000196	-	-	3KUT5	S	sp|Q8LJW3|ACR4_ARATH ACT domain-containing protein ACR4 OS=Arabidopsis thaliana OX=3702 GN=ACR4 PE=2 SV=1	XP_020693586.1 ACT domain-containing protein ACR6 [Dendrobium catenatum]	-	-	-	-
gene-KFK09_000197	66	5.55453	88	7.09552	112	9.20763	134	11.6099	122	11.4105	124	11.2381	351	29.7683	283	23.6491	416	33.5352	304	26.8622	287	23.2591	269	22.0662	CM039718.1	4707391	4708290	-	900	gene-KFK09_000197	-	-	3KU66	K	sp|Q9LSD5|TCP20_ARATH Transcription factor TCP20 OS=Arabidopsis thaliana OX=3702 GN=TCP20 PE=1 SV=1	XP_020693581.1 transcription factor TCP20 [Dendrobium catenatum]	-	-	-	-
gene-KFK09_000198	0	0	0	0	0	0	0	0	0	0	0	0	1	0.348534	0	0	0	0	0	0	0	0	0	0	CM039718.1	4718445	4718663	-	219	gene-KFK09_000198	-	-	-	-	-	-	-	-	-	-
gene-KFK09_000199	157	21.0847	140	18.0133	145	19.0222	90	12.4431	87	12.9846	104	15.0408	158	21.3829	209	27.87	165	21.2253	278	39.199	261	33.7532	261	34.1649	CM039718.1	4724323	4729720	-	564	gene-KFK09_000199	GO:0003674;GO:0003735;GO:0005198;GO:0005575;GO:0005622;GO:0005623;GO:0005737;GO:0008150;GO:0009507;GO:0009526;GO:0009532;GO:0009536;GO:0009570;GO:0009579;GO:0009719;GO:0009725;GO:0009735;GO:0009941;GO:0010033;GO:0031967;GO:0031975;GO:0042221;GO:0043226;GO:0043227;GO:0043229;GO:0043231;GO:0044422;GO:0044424;GO:0044434;GO:0044435;GO:0044444;GO:0044446;GO:0044464;GO:0050896	K02899	3KM4H	J	sp|P82190|RK27_SPIOL 50S ribosomal protein L27, chloroplastic OS=Spinacia oleracea OX=3562 GN=RPL27 PE=1 SV=2	XP_020693620.1 50S ribosomal protein L27, chloroplastic [Dendrobium catenatum]	GO:0008150//biological_process;GO:0009719//response to endogenous stimulus;GO:0009725//response to hormone;GO:0009735//response to cytokinin;GO:0010033//response to organic substance;GO:0042221//response to chemical;GO:0050896//response to stimulus;	GO:0005575//cellular_component;GO:0005622//intracellular anatomical structure;GO:0005623//obsolete cell;GO:0005737//cytoplasm;GO:0009507//chloroplast;GO:0009526//plastid envelope;GO:0009532//plastid stroma;GO:0009536//plastid;GO:0009570//chloroplast stroma;GO:0009579//thylakoid;GO:0009941//chloroplast envelope;GO:0031967//organelle envelope;GO:0031975//envelope;GO:0043226//organelle;GO:0043227//m…	GO:0003674//molecular_function;GO:0003735//structural constituent of ribosome;GO:0005198//structural molecule activity;	ko03010(Ribosome)
gene-KFK09_000200	697	39.9043	724	39.7121	801	44.7966	728	42.9079	672	42.7562	733	45.1918	795	45.8666	991	56.3358	759	41.6228	594	35.7056	743	40.9621	556	31.0266	CM039718.1	4737705	4752827	+	1323	gene-KFK09_000200	GO:0003002;GO:0003674;GO:0003824;GO:0004842;GO:0006464;GO:0006508;GO:0006511;GO:0006807;GO:0007275;GO:0007389;GO:0008150;GO:0008152;GO:0009056;GO:0009057;GO:0009653;GO:0009965;GO:0009966;GO:0009987;GO:0010016;GO:0010051;GO:0010305;GO:0010498;GO:0010646;GO:0010928;GO:0016567;GO:0016740;GO:0019538;GO:0019787;GO:0019941;GO:0023051;GO:0030163;GO:0031146;GO:0032446;GO:0032501;GO:0032502;GO:0036211;GO:…	-	3KVIZ	S	sp|Q9FZK1|FBX6_ARATH F-box only protein 6 OS=Arabidopsis thaliana OX=3702 GN=FBX6 PE=2 SV=1	XP_020687852.1 F-box only protein 6 isoform X3 [Dendrobium catenatum]	GO:0003002//regionalization;GO:0006464//cellular protein modification process;GO:0006508//proteolysis;GO:0006511//ubiquitin-dependent protein catabolic process;GO:0006807//nitrogen compound metabolic process;GO:0007275//multicellular organism development;GO:0007389//pattern specification process;GO:0008150//biological_process;GO:0008152//metabolic process;GO:0009056//catabolic process;GO:0009057/…	-	GO:0003674//molecular_function;GO:0003824//catalytic activity;GO:0004842//ubiquitin-protein transferase activity;GO:0016740//transferase activity;GO:0019787//ubiquitin-like protein transferase activity;GO:0140096//catalytic activity, acting on a protein;	-
gene-KFK09_000201	253	106.462	187	75.3899	209	85.9105	200	86.6409	170	79.4997	164	74.3167	258	109.405	393	164.207	228	91.8993	174	76.8752	238	96.4402	258	105.82	CM039718.1	4769111	4787074	+	180	gene-KFK09_000201	GO:0000375;GO:0000377;GO:0000398;GO:0000932;GO:0003674;GO:0003676;GO:0003723;GO:0005488;GO:0005575;GO:0005622;GO:0005623;GO:0005634;GO:0005688;GO:0005730;GO:0005732;GO:0005737;GO:0006139;GO:0006364;GO:0006396;GO:0006397;GO:0006725;GO:0006807;GO:0008150;GO:0008152;GO:0008380;GO:0009987;GO:0010467;GO:0016070;GO:0016071;GO:0016072;GO:0022613;GO:0030490;GO:0030532;GO:0031974;GO:0031981;GO:0032991;GO:…	K12625	3IIWC	A	sp|Q9M1Z3|LSM6A_ARATH Sm-like protein LSM6A OS=Arabidopsis thaliana OX=3702 GN=LSM6A PE=1 SV=1	XP_020595748.1 U6 snRNA-associated Sm-like protein LSm6 [Phalaenopsis equestris]	GO:0000375//RNA splicing, via transesterification reactions;GO:0000377//RNA splicing, via transesterification reactions with bulged adenosine as nucleophile;GO:0000398//mRNA splicing, via spliceosome;GO:0006139//nucleobase-containing compound metabolic process;GO:0006364//rRNA processing;GO:0006396//RNA processing;GO:0006397//mRNA processing;GO:0006725//cellular aromatic compound metabolic proces…	GO:0000932//P-body;GO:0005575//cellular_component;GO:0005622//intracellular anatomical structure;GO:0005623//obsolete cell;GO:0005634//nucleus;GO:0005688//U6 snRNP;GO:0005730//nucleolus;GO:0005732//sno(s)RNA-containing ribonucleoprotein complex;GO:0005737//cytoplasm;GO:0030532//small nuclear ribonucleoprotein complex;GO:0031974//membrane-enclosed lumen;GO:0031981//nuclear lumen;GO:0032991//protei…	GO:0003674//molecular_function;GO:0003676//nucleic acid binding;GO:0003723//RNA binding;GO:0005488//binding;GO:0097159//organic cyclic compound binding;GO:1901363//heterocyclic compound binding;	ko03040(Spliceosome);ko03018(RNA degradation)
gene-KFK09_000202	2623	111.49	2681	109.178	3064	127.219	1743	76.2703	1754	82.8535	1635	74.8385	3349	143.449	2682	113.194	3519	143.272	2073	92.5127	2276	93.1576	1945	80.5806	CM039718.1	4812752	4821430	-	1782	gene-KFK09_000202	-	-	3KQYM	S	sp|F4I9E1|NFD4_ARATH Protein NUCLEAR FUSION DEFECTIVE 4 OS=Arabidopsis thaliana OX=3702 GN=NFD4 PE=3 SV=1	XP_020687846.1 protein NUCLEAR FUSION DEFECTIVE 4-like [Dendrobium catenatum]	-	-	-	-
gene-KFK09_000203	82	18.8211	57	12.5344	73	16.3675	109	25.756	86	21.9368	96	23.7286	119	27.5247	107	24.386	114	25.0634	93	22.4119	92	20.3342	148	33.1106	CM039718.1	4848907	4856913	-	330	gene-KFK09_000203	-	-	3M0QP	-	-	XP_020687835.1 uncharacterized protein LOC110103450 isoform X1 [Dendrobium catenatum]	-	-	-	-
gene-KFK09_000204	0	0	0	0	0	0	2	0.227007	0	0	0	0	0	0	0	0	0	0	0	0	0	0	0	0	CM039718.1	4860593	4862867	+	687	gene-KFK09_000204	-	-	3GHSH	L	sp|Q6AVI0|RSLE2_ORYSJ Zinc finger BED domain-containing protein RICESLEEPER 2 OS=Oryza sativa subsp. japonica OX=39947 GN=Os03g0733400 PE=2 SV=1	XP_028556835.1 zinc finger BED domain-containing protein RICESLEEPER 2-like [Dendrobium catenatum]	-	-	-	-
gene-KFK09_000205	218	13.1991	246	14.2699	254	15.0227	254	15.8322	251	16.8891	248	16.17	467	28.4937	491	29.5185	480	27.8377	422	26.8266	432	25.1872	509	30.0386	CM039718.1	4865209	4871991	+	1251	gene-KFK09_000205	GO:0000428;GO:0003674;GO:0003682;GO:0003712;GO:0003714;GO:0004857;GO:0005488;GO:0005575;GO:0005622;GO:0005623;GO:0005634;GO:0005654;GO:0005665;GO:0006355;GO:0006357;GO:0008150;GO:0009605;GO:0009607;GO:0009615;GO:0009889;GO:0009890;GO:0009892;GO:0010468;GO:0010556;GO:0010558;GO:0010563;GO:0010605;GO:0010921;GO:0010923;GO:0016591;GO:0019208;GO:0019212;GO:0019219;GO:0019220;GO:0019222;GO:0030234;GO:…	K17560	3KQWV	S	sp|Q3TLD5|RMP_MOUSE Unconventional prefoldin RPB5 interactor OS=Mus musculus OX=10090 GN=Uri1 PE=1 SV=2	XP_020687843.2 RNA polymerase II subunit 5-mediating protein homolog [Dendrobium catenatum]	GO:0006355//regulation of transcription, DNA-templated;GO:0006357//regulation of transcription by RNA polymerase II;GO:0008150//biological_process;GO:0009605//response to external stimulus;GO:0009607//response to biotic stimulus;GO:0009615//response to virus;GO:0009889//regulation of biosynthetic process;GO:0009890//negative regulation of biosynthetic process;GO:0009892//negative regulation of me…	GO:0000428//DNA-directed RNA polymerase complex;GO:0005575//cellular_component;GO:0005622//intracellular anatomical structure;GO:0005623//obsolete cell;GO:0005634//nucleus;GO:0005654//nucleoplasm;GO:0005665//RNA polymerase II, core complex;GO:0016591//RNA polymerase II, holoenzyme;GO:0030880//RNA polymerase complex;GO:0031974//membrane-enclosed lumen;GO:0031981//nuclear lumen;GO:0032991//protein-…	GO:0003674//molecular_function;GO:0003682//chromatin binding;GO:0003712//transcription coregulator activity;GO:0003714//transcription corepressor activity;GO:0004857//enzyme inhibitor activity;GO:0005488//binding;GO:0019208//phosphatase regulator activity;GO:0019212//phosphatase inhibitor activity;GO:0030234//enzyme regulator activity;GO:0098772//molecular function regulator;GO:0140110//transcrip…	-
gene-KFK09_000206	581	20.3172	633	21.2075	627	21.4181	706	25.4163	775	30.1184	723	27.2267	1011	35.6272	776	26.9447	1078	36.1086	1865	68.4747	2015	67.8532	1866	63.6022	CM039718.1	4882483	4912461	-	2166	gene-KFK09_000206	-	-	3KTPV	S	sp|Q5BIM2|F214B_BOVIN Protein FAM214B OS=Bos taurus OX=9913 GN=FAM214B PE=2 SV=1	XP_020687860.1 uncharacterized protein LOC110103465 isoform X2 [Dendrobium catenatum]	-	-	-	-
gene-KFK09_000207	437	17.1859	521	19.6302	509	19.5539	526	21.2959	494	21.5904	472	19.9895	565	22.3914	398	15.5417	629	23.6943	630	26.0132	672	25.4488	696	26.6791	CM039718.1	4931722	4967094	-	1926	gene-KFK09_000207	GO:0005575;GO:0005623;GO:0005886;GO:0016020;GO:0044464;GO:0071944	-	3KUQ3	S	sp|O22799|Y2349_ARATH Uncharacterized protein At2g33490 OS=Arabidopsis thaliana OX=3702 GN=At2g33490 PE=4 SV=2	XP_020687844.1 uncharacterized protein At2g33490-like [Dendrobium catenatum]	-	GO:0005575//cellular_component;GO:0005623//obsolete cell;GO:0005886//plasma membrane;GO:0016020//membrane;GO:0044464//obsolete cell part;GO:0071944//cell periphery;	-	-
gene-KFK09_000208	1532	103.422	1460	94.4287	1499	98.851	1220	84.7876	1297	97.3053	1283	93.2715	1213	82.5196	1174	78.6948	1108	71.6468	2428	172.094	2417	157.122	2311	152.064	CM039718.1	4971587	4995686	-	1122	gene-KFK09_000208	-	K00162	3KVGI	C	sp|Q6Z1G7|ODPB1_ORYSJ Pyruvate dehydrogenase E1 component subunit beta-1, mitochondrial OS=Oryza sativa subsp. japonica OX=39947 GN=Os08g0536000 PE=2 SV=1	XP_020687856.1 pyruvate dehydrogenase E1 component subunit beta-1, mitochondrial isoform X1 [Dendrobium catenatum]	-	-	-	ko00620(Pyruvate metabolism);ko00020(Citrate cycle (TCA cycle));ko00010(Glycolysis / Gluconeogenesis)
gene-KFK09_000209	167	9.92093	167	9.50496	155	8.99485	274	16.7574	215	14.1944	212	13.5625	100	5.98658	67	3.95217	79	4.49538	555	34.6172	509	29.118	557	32.2525	CM039718.1	5058873	5060224	+	1275	gene-KFK09_000209	GO:0000325;GO:0005575;GO:0005622;GO:0005623;GO:0005737;GO:0005773;GO:0005774;GO:0009705;GO:0016020;GO:0031090;GO:0043226;GO:0043227;GO:0043229;GO:0043231;GO:0044422;GO:0044424;GO:0044437;GO:0044444;GO:0044446;GO:0044464;GO:0098588;GO:0098805	-	3I51H	P	-	PKU66340.1 hypothetical protein MA16_Dca015245 [Dendrobium catenatum]	-	GO:0000325//plant-type vacuole;GO:0005575//cellular_component;GO:0005622//intracellular anatomical structure;GO:0005623//obsolete cell;GO:0005737//cytoplasm;GO:0005773//vacuole;GO:0005774//vacuolar membrane;GO:0009705//plant-type vacuole membrane;GO:0016020//membrane;GO:0031090//organelle membrane;GO:0043226//organelle;GO:0043227//membrane-bounded organelle;GO:0043229//intracellular organelle;GO:…	-	-
gene-KFK09_000210	0	0	0	0	0	0	0	0	0	0	0	0	0	0	0	0	0	0	0	0	0	0	0	0	CM039718.1	5061481	5061777	-	297	gene-KFK09_000210	GO:0003674;GO:0003774;GO:0003777;GO:0003824;GO:0005488;GO:0005515;GO:0005575;GO:0005622;GO:0005623;GO:0005856;GO:0005871;GO:0005875;GO:0006928;GO:0007017;GO:0007018;GO:0008017;GO:0008092;GO:0008150;GO:0009987;GO:0015630;GO:0015631;GO:0016462;GO:0016787;GO:0016817;GO:0016818;GO:0016887;GO:0017111;GO:0032991;GO:0043226;GO:0043228;GO:0043229;GO:0043232;GO:0044422;GO:0044424;GO:0044430;GO:0044446;GO:…	K10406	3I5MH	Z	sp|Q10MN5|KN14F_ORYSJ Kinesin-like protein KIN-14F OS=Oryza sativa subsp. japonica OX=39947 GN=KIN14F PE=2 SV=2	KAG0481012.1 hypothetical protein HPP92_011870 [Vanilla planifolia]	GO:0006928//movement of cell or subcellular component;GO:0007017//microtubule-based process;GO:0007018//microtubule-based movement;GO:0008150//biological_process;GO:0009987//cellular process;	GO:0005575//cellular_component;GO:0005622//intracellular anatomical structure;GO:0005623//obsolete cell;GO:0005856//cytoskeleton;GO:0005871//kinesin complex;GO:0005875//microtubule associated complex;GO:0015630//microtubule cytoskeleton;GO:0032991//protein-containing complex;GO:0043226//organelle;GO:0043228//non-membrane-bounded organelle;GO:0043229//intracellular organelle;GO:0043232//intracellu…	GO:0003674//molecular_function;GO:0003774//cytoskeletal motor activity;GO:0003777//microtubule motor activity;GO:0003824//catalytic activity;GO:0005488//binding;GO:0005515//protein binding;GO:0008017//microtubule binding;GO:0008092//cytoskeletal protein binding;GO:0015631//tubulin binding;GO:0016462//pyrophosphatase activity;GO:0016787//hydrolase activity;GO:0016817//hydrolase activity, acting on…	-
gene-KFK09_000211	102	4.58236	127	5.46626	178	7.81151	29	1.34124	89	4.44346	60	2.90275	0	0	4	0.178432	6	0.258192	414	19.5278	390	16.8718	142	6.21798	CM039718.1	5066087	5070503	-	1686	gene-KFK09_000211	GO:0003674;GO:0003824;GO:0008150;GO:0008152;GO:0016491;GO:0016722;GO:0055114	K05909	3KV7G	Q	sp|Q9FY79|LAC14_ARATH Laccase-14 OS=Arabidopsis thaliana OX=3702 GN=LAC14 PE=2 SV=1	XP_020687861.1 laccase-14 [Dendrobium catenatum]	GO:0008150//biological_process;GO:0008152//metabolic process;GO:0055114//obsolete oxidation-reduction process;	-	GO:0003674//molecular_function;GO:0003824//catalytic activity;GO:0016491//oxidoreductase activity;GO:0016722//oxidoreductase activity, acting on metal ions;	-
gene-KFK09_000212	1837	41.6715	988	21.4726	2737	60.65	153	3.57306	334	8.42014	283	6.9133	86	1.96594	95	2.13982	51	1.10816	1640	39.0604	2822	61.6445	1393	30.8002	CM039718.1	5091593	5126328	-	3339	gene-KFK09_000212	GO:0003674;GO:0003824;GO:0008150;GO:0008152;GO:0016491;GO:0016722;GO:0055114	K05909	3G91M	Q	sp|Q9FY79|LAC14_ARATH Laccase-14 OS=Arabidopsis thaliana OX=3702 GN=LAC14 PE=2 SV=1	XP_028555979.1 uncharacterized protein LOC110103452 [Dendrobium catenatum]	GO:0008150//biological_process;GO:0008152//metabolic process;GO:0055114//obsolete oxidation-reduction process;	-	GO:0003674//molecular_function;GO:0003824//catalytic activity;GO:0016491//oxidoreductase activity;GO:0016722//oxidoreductase activity, acting on metal ions;	-
gene-KFK09_000213	0	0	0	0	2	0.238293	1	0.125567	1	0.135549	0	0	1	0.122913	0	0	0	0	0	0	0	0	0	0	CM039718.1	5138219	5139460	-	621	gene-KFK09_000213	-	-	3KZX6	P	sp|Q9M8K5|HIP32_ARATH Heavy metal-associated isoprenylated plant protein 32 OS=Arabidopsis thaliana OX=3702 GN=HIPP32 PE=2 SV=1	XP_028555980.1 heavy metal-associated isoprenylated plant protein 37-like [Dendrobium catenatum]	-	-	-	-
gene-KFK09_000214	76	3.17689	77	3.08373	78	3.185	105	4.51853	63	2.92666	67	3.016	60	2.52745	51	2.11681	80	3.20318	173	7.59272	139	5.59513	163	6.64122	CM039718.1	5151020	5152831	-	1812	gene-KFK09_000214	-	-	3KMK9	S	sp|Q9SX45|PPR75_ARATH Pentatricopeptide repeat-containing protein At1g50270 OS=Arabidopsis thaliana OX=3702 GN=PCMP-E42 PE=2 SV=1	XP_020687839.1 pentatricopeptide repeat-containing protein At1g08070, chloroplastic-like [Dendrobium catenatum]	-	-	-	-
gene-KFK09_000215	446	52.1322	422	47.2587	331	37.7942	499	60.047	320	41.5685	337	42.42	279	32.8638	301	34.9351	316	35.3803	216	26.5087	277	31.1787	232	26.4321	CM039718.1	5154749	5155458	+	648	gene-KFK09_000215	GO:0005575;GO:0005622;GO:0005623;GO:0005737;GO:0005773;GO:0043226;GO:0043227;GO:0043229;GO:0043231;GO:0044424;GO:0044444;GO:0044464	-	44FMA	S	sp|Q67YC9|Y4141_ARATH Uncharacterized protein At4g14100 OS=Arabidopsis thaliana OX=3702 GN=At4g14100 PE=2 SV=1	XP_020687855.1 uncharacterized protein At4g14100-like [Dendrobium catenatum]	-	GO:0005575//cellular_component;GO:0005622//intracellular anatomical structure;GO:0005623//obsolete cell;GO:0005737//cytoplasm;GO:0005773//vacuole;GO:0043226//organelle;GO:0043227//membrane-bounded organelle;GO:0043229//intracellular organelle;GO:0043231//intracellular membrane-bounded organelle;GO:0044424//obsolete intracellular part;GO:0044444//obsolete cytoplasmic part;GO:0044464//obsolete cell…	-	-
gene-KFK09_000216	745	42.5558	760	41.5924	743	41.4589	872	51.2789	799	50.7215	796	48.9649	976	56.1818	1000	56.7188	1161	63.5241	1004	60.2143	1019	56.0511	1139	63.416	CM039718.1	5155799	5206004	-	1326	gene-KFK09_000216	-	-	3GCJ0	S	-	XP_028555973.1 uncharacterized protein LOC110103460 [Dendrobium catenatum]	-	-	-	-
gene-KFK09_000217	18	1.6173	19	1.63557	17	1.49209	18	1.66499	31	3.09545	18	1.74165	6	0.543266	4	0.356864	0	0	9	0.849033	9	0.778697	5	0.437886	CM039718.1	5213436	5217695	+	843	gene-KFK09_000217	-	-	3KXV2	I	sp|Q55CU8|PITC_DICDI Phosphatidylinositol transfer protein 3 OS=Dictyostelium discoideum OX=44689 GN=pitC PE=2 SV=1	XP_020687857.1 phosphatidylinositol transfer protein 3-like [Dendrobium catenatum]	-	-	-	-
gene-KFK09_000218	8	0.863175	6	0.620238	8	0.84319	7	0.777547	11	1.319	8	0.92954	7	0.761115	14	1.4999	2	0.206701	7	0.792995	13	1.3507	9	0.946508	CM039718.1	5226624	5232833	+	702	gene-KFK09_000218	-	-	3KXV2	I	sp|Q55CU8|PITC_DICDI Phosphatidylinositol transfer protein 3 OS=Dictyostelium discoideum OX=44689 GN=pitC PE=2 SV=1	XP_020687840.1 phosphatidylinositol transfer protein 3 [Dendrobium catenatum]	-	-	-	-
gene-KFK09_000219	128	4.28044	108	3.46019	123	4.01799	119	4.0968	137	5.09145	119	4.28543	153	5.15599	209	6.93983	165	5.28525	283	9.93637	258	8.30816	247	8.05096	CM039718.1	5252225	5301707	+	2265	gene-KFK09_000219	GO:0000166;GO:0000775;GO:0003674;GO:0003676;GO:0003677;GO:0003690;GO:0003824;GO:0005488;GO:0005575;GO:0005622;GO:0005623;GO:0005634;GO:0005694;GO:0006139;GO:0006259;GO:0006325;GO:0006464;GO:0006479;GO:0006725;GO:0006807;GO:0006996;GO:0008150;GO:0008152;GO:0008168;GO:0008170;GO:0008213;GO:0008276;GO:0008327;GO:0008757;GO:0009987;GO:0010216;GO:0010385;GO:0010428;GO:0010429;GO:0016043;GO:0016278;GO:…	K11420	3KWWH	B	sp|Q8GZB6|SUVH4_ARATH Histone-lysine N-methyltransferase, H3 lysine-9 specific SUVH4 OS=Arabidopsis thaliana OX=3702 GN=SUVH4 PE=1 SV=2	XP_028555956.1 histone-lysine N-methyltransferase, H3 lysine-9 specific SUVH4 isoform X1 [Dendrobium catenatum]	GO:0006139//nucleobase-containing compound metabolic process;GO:0006259//DNA metabolic process;GO:0006325//chromatin organization;GO:0006464//cellular protein modification process;GO:0006479//protein methylation;GO:0006725//cellular aromatic compound metabolic process;GO:0006807//nitrogen compound metabolic process;GO:0006996//organelle organization;GO:0008150//biological_process;GO:0008152//meta…	GO:0000775//chromosome, centromeric region;GO:0005575//cellular_component;GO:0005622//intracellular anatomical structure;GO:0005623//obsolete cell;GO:0005634//nucleus;GO:0005694//chromosome;GO:0043226//organelle;GO:0043227//membrane-bounded organelle;GO:0043228//non-membrane-bounded organelle;GO:0043229//intracellular organelle;GO:0043231//intracellular membrane-bounded organelle;GO:0043232//intr…	GO:0000166//nucleotide binding;GO:0003674//molecular_function;GO:0003676//nucleic acid binding;GO:0003677//DNA binding;GO:0003690//double-stranded DNA binding;GO:0003824//catalytic activity;GO:0005488//binding;GO:0008168//methyltransferase activity;GO:0008170//N-methyltransferase activity;GO:0008276//protein methyltransferase activity;GO:0008327//methyl-CpG binding;GO:0008757//S-adenosylmethionin…	ko00310(Lysine degradation)
gene-KFK09_000220	9	2.52479	3	0.806309	2	0.548073	3	0.866409	19	5.92351	13	3.92731	16	4.5232	16	4.45684	12	3.22454	30	8.83623	19	5.13267	25	6.83589	CM039718.1	5310341	5315276	+	270	gene-KFK09_000220	-	-	3M1E7	S	-	XP_010927779.1 uncharacterized protein LOC105049735 isoform X2 [Elaeis guineensis]	-	-	-	-
gene-KFK09_000221	552	16.9754	637	18.768	644	19.3461	960	30.3929	927	31.6814	902	29.8715	888	27.5193	670	20.4588	897	26.4227	1321	42.6529	1317	39.0009	1229	36.8389	CM039718.1	5342133	5401555	+	2463	gene-KFK09_000221	GO:0003002;GO:0003674;GO:0005096;GO:0005488;GO:0005543;GO:0005575;GO:0005622;GO:0005623;GO:0005737;GO:0005798;GO:0005829;GO:0005886;GO:0006810;GO:0006897;GO:0006996;GO:0007010;GO:0007275;GO:0007389;GO:0008047;GO:0008150;GO:0008289;GO:0009653;GO:0009719;GO:0009725;GO:0009733;GO:0009888;GO:0009965;GO:0009987;GO:0010016;GO:0010033;GO:0010051;GO:0010087;GO:0012505;GO:0016020;GO:0016043;GO:0016192;GO:…	K12489	3KNQQ	T	sp|Q5W7F2|AGD3_ARATH ADP-ribosylation factor GTPase-activating protein AGD3 OS=Arabidopsis thaliana OX=3702 GN=AGD3 PE=1 SV=1	XP_020677442.1 ADP-ribosylation factor GTPase-activating protein AGD3 isoform X1 [Dendrobium catenatum]	GO:0003002//regionalization;GO:0006810//transport;GO:0006897//endocytosis;GO:0006996//organelle organization;GO:0007010//cytoskeleton organization;GO:0007275//multicellular organism development;GO:0007389//pattern specification process;GO:0008150//biological_process;GO:0009653//anatomical structure morphogenesis;GO:0009719//response to endogenous stimulus;GO:0009725//response to hormone;GO:000973…	GO:0005575//cellular_component;GO:0005622//intracellular anatomical structure;GO:0005623//obsolete cell;GO:0005737//cytoplasm;GO:0005798//Golgi-associated vesicle;GO:0005829//cytosol;GO:0005886//plasma membrane;GO:0012505//endomembrane system;GO:0016020//membrane;GO:0030133//transport vesicle;GO:0030135//coated vesicle;GO:0030136//clathrin-coated vesicle;GO:0030139//endocytic vesicle;GO:0030140//…	GO:0003674//molecular_function;GO:0005096//GTPase activator activity;GO:0005488//binding;GO:0005543//phospholipid binding;GO:0008047//enzyme activator activity;GO:0008289//lipid binding;GO:0030234//enzyme regulator activity;GO:0030695//GTPase regulator activity;GO:0035091//phosphatidylinositol binding;GO:0043167//ion binding;GO:0043168//anion binding;GO:0060589//nucleoside-triphosphatase regulato…	ko04144(Endocytosis)
gene-KFK09_000222	549	25.7163	514	23.0673	475	21.7348	496	23.9187	494	25.7162	480	24.2129	673	31.7683	645	29.9999	700	31.4078	990	48.6895	1061	47.8585	1101	50.2685	CM039718.1	5417023	5441373	+	1617	gene-KFK09_000222	-	-	3M3XJ	O	sp|Q9M2S6|SDIR1_ARATH E3 ubiquitin-protein ligase SDIR1 OS=Arabidopsis thaliana OX=3702 GN=SDIR1 PE=1 SV=1	XP_020677453.1 uncharacterized protein LOC110096034 isoform X3 [Dendrobium catenatum]	-	-	-	-
gene-KFK09_000223	0	0	3	0.439805	1	0.149475	1	0.157529	3	0.510159	0	0	7	1.0794	3	0.455813	0	0	0	0	0	0	3	0.44744	CM039718.1	5446741	5448301	-	495	gene-KFK09_000223	-	-	44KWS	S	sp|G7L0H3|BCP1A_MEDTR Blue copper protein 1a OS=Medicago truncatula OX=3880 GN=MTR_7g086140 PE=2 SV=1	PKU66323.1 Stellacyanin [Dendrobium catenatum]	-	-	-	-
gene-KFK09_000224	1	0.0455738	2	0.0873259	2	0.0890372	53	2.48663	31	1.57007	41	2.01219	9	0.413334	23	1.0408	31	1.35326	28	1.33979	45	1.97485	46	2.04336	CM039718.1	5458254	5464745	+	1662	gene-KFK09_000224	-	K10526	3KUUX	I	sp|Q8GVF9|4CLL8_ORYSJ Putative 4-coumarate--CoA ligase-like 8 OS=Oryza sativa subsp. japonica OX=39947 GN=4CLL8 PE=3 SV=1	XP_028554974.1 putative 4-coumarate--CoA ligase-like 8, partial [Dendrobium catenatum]	-	-	-	ko00592(alpha-Linolenic acid metabolism)
gene-KFK09_000225	8	1.59042	7	1.33327	8	1.55359	11	2.2513	10	2.20935	5	1.07043	15	3.00508	16	3.15839	20	3.80851	13	2.71349	18	3.44589	17	3.29414	CM039718.1	5476872	5487564	+	381	gene-KFK09_000225	-	-	-	-	-	-	-	-	-	-
gene-KFK09_000226	527	42.51	489	37.7909	570	44.914	683	56.718	656	58.8068	707	61.4142	957	77.7921	949	76.0101	1015	78.4242	1022	86.5556	1161	90.1821	1162	91.3607	CM039718.1	5487640	5504613	+	939	gene-KFK09_000226	GO:0000003;GO:0001558;GO:0003006;GO:0005575;GO:0005622;GO:0005623;GO:0005634;GO:0005737;GO:0006935;GO:0007275;GO:0008150;GO:0009605;GO:0009791;GO:0009856;GO:0009888;GO:0009960;GO:0010154;GO:0010183;GO:0010769;GO:0022414;GO:0022603;GO:0022604;GO:0032501;GO:0032502;GO:0040008;GO:0040011;GO:0042221;GO:0042330;GO:0043226;GO:0043227;GO:0043229;GO:0043231;GO:0043900;GO:0044424;GO:0044464;GO:0044706;GO:…	K03124	3KX81	K	sp|Q8W0W3|TF2B_ORYSJ Transcription initiation factor IIB OS=Oryza sativa subsp. japonica OX=39947 GN=TFIIB PE=1 SV=1	XP_020673149.1 transcription initiation factor IIB [Dendrobium catenatum]	GO:0000003//reproduction;GO:0001558//regulation of cell growth;GO:0003006//developmental process involved in reproduction;GO:0006935//chemotaxis;GO:0007275//multicellular organism development;GO:0008150//biological_process;GO:0009605//response to external stimulus;GO:0009791//post-embryonic development;GO:0009856//pollination;GO:0009888//tissue development;GO:0009960//endosperm development;GO:001…	GO:0005575//cellular_component;GO:0005622//intracellular anatomical structure;GO:0005623//obsolete cell;GO:0005634//nucleus;GO:0005737//cytoplasm;GO:0043226//organelle;GO:0043227//membrane-bounded organelle;GO:0043229//intracellular organelle;GO:0043231//intracellular membrane-bounded organelle;GO:0044424//obsolete intracellular part;GO:0044464//obsolete cell part;	-	ko03022(Basal transcription factors)
gene-KFK09_000227	3354	185.705	3223	170.969	3404	184.109	1264	72.0488	1451	89.2834	1273	75.9028	671	37.4391	849	46.6758	764	40.5188	645	37.4959	840	44.7865	742	40.0439	CM039718.1	5509588	5511086	+	1368	gene-KFK09_000227	-	K13691	3KQ1D	CG	sp|Q6X1C0|GLT2_CROSA Crocetin glucosyltransferase 2 OS=Crocus sativus OX=82528 GN=GLT2 PE=1 SV=1	XP_020673162.2 LOW QUALITY PROTEIN: crocetin glucosyltransferase 2 [Dendrobium catenatum]	-	-	-	-
gene-KFK09_000228	111	12.5673	111	12.0404	125	13.8247	111	12.9379	62	7.80108	62	7.55929	93	10.6107	122	13.7153	119	12.9054	69	8.20224	97	10.5755	103	11.3666	CM039718.1	5518774	5526002	-	669	gene-KFK09_000228	GO:0000302;GO:0000303;GO:0000305;GO:0001101;GO:0003674;GO:0003824;GO:0004784;GO:0005488;GO:0005507;GO:0005575;GO:0005576;GO:0005615;GO:0005622;GO:0005623;GO:0005737;GO:0006801;GO:0006950;GO:0006970;GO:0006979;GO:0008150;GO:0008152;GO:0008270;GO:0009314;GO:0009411;GO:0009416;GO:0009507;GO:0009532;GO:0009536;GO:0009570;GO:0009579;GO:0009628;GO:0009636;GO:0009642;GO:0009651;GO:0009743;GO:0009744;GO:…	K04565	4JMIG	P	sp|O04997|SODCP_SOLCS Superoxide dismutase [Cu-Zn], chloroplastic OS=Solidago canadensis var. scabra OX=59294 GN=SODCP PE=2 SV=1	XP_020673175.1 superoxide dismutase [Cu-Zn], chloroplastic-like isoform X2 [Dendrobium catenatum]	GO:0000302//response to reactive oxygen species;GO:0000303//response to superoxide;GO:0000305//response to oxygen radical;GO:0001101//response to acid chemical;GO:0006801//superoxide metabolic process;GO:0006950//response to stress;GO:0006970//response to osmotic stress;GO:0006979//response to oxidative stress;GO:0008150//biological_process;GO:0008152//metabolic process;GO:0009314//response to ra…	GO:0005575//cellular_component;GO:0005576//extracellular region;GO:0005615//extracellular space;GO:0005622//intracellular anatomical structure;GO:0005623//obsolete cell;GO:0005737//cytoplasm;GO:0009507//chloroplast;GO:0009532//plastid stroma;GO:0009536//plastid;GO:0009570//chloroplast stroma;GO:0009579//thylakoid;GO:0043226//organelle;GO:0043227//membrane-bounded organelle;GO:0043229//intracellul…	GO:0003674//molecular_function;GO:0003824//catalytic activity;GO:0004784//superoxide dismutase activity;GO:0005488//binding;GO:0005507//copper ion binding;GO:0008270//zinc ion binding;GO:0016209//antioxidant activity;GO:0016491//oxidoreductase activity;GO:0016721//oxidoreductase activity, acting on superoxide radicals as acceptor;GO:0043167//ion binding;GO:0043169//cation binding;GO:0046872//meta…	ko04146(Peroxisome)
gene-KFK09_000229	161	9.43134	195	10.9441	271	15.5076	59	3.55811	59	3.84099	86	5.42519	0	0	3	0.174499	3	0.168334	40	2.4602	135	7.61533	55	3.14038	CM039718.1	5544315	5545607	-	1293	gene-KFK09_000229	-	-	3KQZS	O	sp|P0DO21|GIP2_NICBE Probable aspartic proteinase GIP2 OS=Nicotiana benthamiana OX=4100 GN=GIP2 PE=1 SV=1	XP_020673332.1 gamma conglutin 1-like [Dendrobium catenatum]	-	-	-	-
gene-KFK09_000230	6	0.349049	1	0.0557356	13	0.738762	19	1.13791	20	1.29303	12	0.751771	15	0.879366	6	0.346586	1	0.0557235	9	0.54972	12	0.672239	9	0.510329	CM039718.1	5551699	5553000	-	1302	gene-KFK09_000230	-	-	3KQZS	O	sp|P0DO21|GIP2_NICBE Probable aspartic proteinase GIP2 OS=Nicotiana benthamiana OX=4100 GN=GIP2 PE=1 SV=1	XP_020673332.1 gamma conglutin 1-like [Dendrobium catenatum]	-	-	-	-
gene-KFK09_000231	620	78.6617	511	62.1142	483	59.8612	536	70.0094	536	75.5753	474	64.7619	683	87.3244	861	108.467	733	89.0798	707	94.1792	896	109.468	994	122.922	CM039718.1	5566385	5579251	+	597	gene-KFK09_000231	GO:0000184;GO:0000381;GO:0000956;GO:0003674;GO:0003676;GO:0003723;GO:0003729;GO:0005488;GO:0005575;GO:0005622;GO:0005623;GO:0005634;GO:0005654;GO:0005730;GO:0005737;GO:0006139;GO:0006401;GO:0006402;GO:0006725;GO:0006807;GO:0008150;GO:0008152;GO:0009056;GO:0009057;GO:0009892;GO:0009893;GO:0009987;GO:0010468;GO:0010604;GO:0010605;GO:0010628;GO:0010629;GO:0016070;GO:0016071;GO:0016604;GO:0019219;GO:…	K12876	3KPZX	A	sp|F4I9J7|Y14_ARATH RNA-binding protein Y14 OS=Arabidopsis thaliana OX=3702 GN=Y14 PE=1 SV=1	XP_020673091.1 RNA-binding protein Y14A [Dendrobium catenatum]	GO:0000184//nuclear-transcribed mRNA catabolic process, nonsense-mediated decay;GO:0000381//regulation of alternative mRNA splicing, via spliceosome;GO:0000956//nuclear-transcribed mRNA catabolic process;GO:0006139//nucleobase-containing compound metabolic process;GO:0006401//RNA catabolic process;GO:0006402//mRNA catabolic process;GO:0006725//cellular aromatic compound metabolic process;GO:00068…	GO:0005575//cellular_component;GO:0005622//intracellular anatomical structure;GO:0005623//obsolete cell;GO:0005634//nucleus;GO:0005654//nucleoplasm;GO:0005730//nucleolus;GO:0005737//cytoplasm;GO:0016604//nuclear body;GO:0031974//membrane-enclosed lumen;GO:0031981//nuclear lumen;GO:0032991//protein-containing complex;GO:0035145//exon-exon junction complex;GO:0043226//organelle;GO:0043227//membrane…	GO:0003674//molecular_function;GO:0003676//nucleic acid binding;GO:0003723//RNA binding;GO:0003729//mRNA binding;GO:0005488//binding;GO:0097159//organic cyclic compound binding;GO:1901363//heterocyclic compound binding;	ko03040(Spliceosome);ko03015(mRNA surveillance pathway);ko03013(Nucleocytoplasmic transport)
gene-KFK09_000232	4047	413.677	3802	372.338	3954	394.813	4783	503.324	3644	413.951	3851	423.907	2300	236.918	2282	231.616	2538	248.498	1897	203.591	2008	197.651	1955	194.781	CM039718.1	5586937	5612216	+	741	gene-KFK09_000232	-	K06890	3KN0Q	T	sp|Q94A20|LFG5_ARATH BI1-like protein OS=Arabidopsis thaliana OX=3702 GN=LFG5 PE=2 SV=1	XP_020579244.1 BI1-like protein [Phalaenopsis equestris]	-	-	-	-
gene-KFK09_000233	0	0	0	0	0	0	1	0.387944	0	0	0	0	0	0	0	0	0	0	0	0	1	0.362875	2	0.734603	CM039718.1	5615286	5615486	+	201	gene-KFK09_000233	-	-	-	-	-	-	-	-	-	-
gene-KFK09_000234	1330	71.5985	1480	76.3329	1355	71.2554	1317	72.989	1088	65.0915	1178	68.2915	879	47.6852	971	51.9034	1008	51.9776	832	47.0261	1019	52.8243	995	52.2093	CM039718.1	5618218	5619624	-	1407	gene-KFK09_000234	-	-	3GA6F	S	sp|Q5ZIK6|BSDC1_CHICK BSD domain-containing protein 1 OS=Gallus gallus OX=9031 GN=BSDC1 PE=2 SV=1	XP_020673314.1 BSD domain-containing protein C22A12.14c [Dendrobium catenatum]	-	-	-	-
gene-KFK09_000235	124	10.9085	112	9.43972	120	10.3122	105	9.50937	85	8.31008	111	10.5156	97	8.59919	153	13.3647	86	7.24678	127	11.7303	122	10.335	167	14.3196	CM039718.1	5636001	5710210	+	861	gene-KFK09_000235	-	K17426	3KWHC	J	-	XP_028554928.1 39S ribosomal protein L45, mitochondrial isoform X1 [Dendrobium catenatum]	-	-	-	-
gene-KFK09_000236	136	6.6934	124	5.84692	118	5.67304	137	6.94141	132	7.21979	98	5.19401	114	5.654	118	5.76652	125	5.89279	204	10.5415	185	8.76772	224	10.7455	CM039718.1	5715383	5716921	-	1539	gene-KFK09_000236	GO:0000003;GO:0003006;GO:0003674;GO:0003676;GO:0003723;GO:0003727;GO:0005488;GO:0005575;GO:0005622;GO:0005623;GO:0005737;GO:0006139;GO:0006351;GO:0006396;GO:0006725;GO:0006807;GO:0006996;GO:0007275;GO:0008150;GO:0008152;GO:0008380;GO:0009058;GO:0009059;GO:0009303;GO:0009507;GO:0009532;GO:0009536;GO:0009570;GO:0009657;GO:0009658;GO:0009790;GO:0009791;GO:0009793;GO:0009987;GO:0010154;GO:0010467;GO:…	K15032	3KRUX	K	sp|Q9ZT96|MTEF4_ARATH Transcription termination factor MTERF4, chloroplastic OS=Arabidopsis thaliana OX=3702 GN=MTERF4 PE=1 SV=1	PKU69330.1 hypothetical protein MA16_Dca002600 [Dendrobium catenatum]	GO:0000003//reproduction;GO:0003006//developmental process involved in reproduction;GO:0006139//nucleobase-containing compound metabolic process;GO:0006351//transcription, DNA-templated;GO:0006396//RNA processing;GO:0006725//cellular aromatic compound metabolic process;GO:0006807//nitrogen compound metabolic process;GO:0006996//organelle organization;GO:0007275//multicellular organism development…	GO:0005575//cellular_component;GO:0005622//intracellular anatomical structure;GO:0005623//obsolete cell;GO:0005737//cytoplasm;GO:0009507//chloroplast;GO:0009532//plastid stroma;GO:0009536//plastid;GO:0009570//chloroplast stroma;GO:0043226//organelle;GO:0043227//membrane-bounded organelle;GO:0043229//intracellular organelle;GO:0043231//intracellular membrane-bounded organelle;GO:0044422//obsolete …	GO:0003674//molecular_function;GO:0003676//nucleic acid binding;GO:0003723//RNA binding;GO:0003727//single-stranded RNA binding;GO:0005488//binding;GO:0019843//rRNA binding;GO:0097159//organic cyclic compound binding;GO:1901363//heterocyclic compound binding;	-
gene-KFK09_000237	311	18.2607	291	16.3699	256	14.6833	257	15.5349	237	15.4649	281	17.7677	304	17.9876	379	22.0963	337	18.9535	274	16.8916	250	14.1353	323	18.4855	CM039718.1	5737914	5747755	+	1290	gene-KFK09_000237	GO:0005575;GO:0005623;GO:0005886;GO:0016020;GO:0044464;GO:0071944	-	3KPZN	T	sp|Q7XJ53|P2C35_ARATH Probable protein phosphatase 2C 35 OS=Arabidopsis thaliana OX=3702 GN=At3g06270 PE=2 SV=1	XP_020673188.1 probable protein phosphatase 2C 35 isoform X1 [Dendrobium catenatum]	-	GO:0005575//cellular_component;GO:0005623//obsolete cell;GO:0005886//plasma membrane;GO:0016020//membrane;GO:0044464//obsolete cell part;GO:0071944//cell periphery;	-	-
gene-KFK09_000238	2494	16.1747	3655	22.7105	3679	23.3075	4420	29.5109	3912	28.1957	3646	25.464	4434	28.9787	2150	13.8453	4669	29.0047	5648	38.4591	5856	36.572	5882	37.1825	CM039718.1	5751961	5840945	-	11679	gene-KFK09_000238	-	K08874	3KR4D	BDLT	sp|Q9Y4A5|TRRAP_HUMAN Transformation/transcription domain-associated protein OS=Homo sapiens OX=9606 GN=TRRAP PE=1 SV=3	XP_020673208.1 transformation/transcription domain-associated protein [Dendrobium catenatum]	-	-	-	-
gene-KFK09_000239	1	0.323691	0	0	0	0	0	0	0	0	0	0	0	0	0	0	0	0	0	0	0	0	0	0	CM039718.1	5973119	5973352	+	234	gene-KFK09_000239	-	-	-	-	-	XP_020705425.2 uncharacterized protein LOC110116254 [Dendrobium catenatum]	-	-	-	-
gene-KFK09_000240	2457	176.735	2567	176.906	2484	174.54	1987	147.141	1705	136.297	1505	116.58	1863	135.043	1439	102.779	1884	129.808	1917	144.778	2210	153.08	2142	150.179	CM039718.1	6006277	6007896	+	1053	gene-KFK09_000240	GO:0000003;GO:0001101;GO:0003006;GO:0003674;GO:0003824;GO:0005488;GO:0005575;GO:0005622;GO:0005623;GO:0005634;GO:0005737;GO:0005975;GO:0007154;GO:0007165;GO:0007275;GO:0008150;GO:0008152;GO:0008289;GO:0009056;GO:0009058;GO:0009311;GO:0009312;GO:0009653;GO:0009719;GO:0009725;GO:0009739;GO:0009755;GO:0009791;GO:0009892;GO:0009908;GO:0009937;GO:0009939;GO:0009966;GO:0009967;GO:0009987;GO:0010033;GO:…	K14493	3KR2S	V	sp|Q940G6|GID1C_ARATH Gibberellin receptor GID1C OS=Arabidopsis thaliana OX=3702 GN=GID1C PE=1 SV=1	XP_020691390.1 gibberellin receptor GID1C [Dendrobium catenatum]	GO:0000003//reproduction;GO:0001101//response to acid chemical;GO:0003006//developmental process involved in reproduction;GO:0005975//carbohydrate metabolic process;GO:0007154//cell communication;GO:0007165//signal transduction;GO:0007275//multicellular organism development;GO:0008150//biological_process;GO:0008152//metabolic process;GO:0009056//catabolic process;GO:0009058//biosynthetic process;…	GO:0005575//cellular_component;GO:0005622//intracellular anatomical structure;GO:0005623//obsolete cell;GO:0005634//nucleus;GO:0005737//cytoplasm;GO:0043226//organelle;GO:0043227//membrane-bounded organelle;GO:0043229//intracellular organelle;GO:0043231//intracellular membrane-bounded organelle;GO:0044424//obsolete intracellular part;GO:0044464//obsolete cell part;	GO:0003674//molecular_function;GO:0003824//catalytic activity;GO:0005488//binding;GO:0008289//lipid binding;GO:0010331//gibberellin binding;GO:0016787//hydrolase activity;GO:0019840//isoprenoid binding;GO:0031406//carboxylic acid binding;GO:0036094//small molecule binding;GO:0042562//hormone binding;GO:0043167//ion binding;GO:0043168//anion binding;GO:0043177//organic acid binding;	ko04075(Plant hormone signal transduction)
gene-KFK09_000241	37	2.08056	53	2.8553	41	2.25211	42	2.43135	42	2.62465	45	2.72496	56	3.17329	54	3.01507	94	5.06302	59	3.48333	62	3.3572	72	3.94624	CM039718.1	6053275	6054621	+	1347	gene-KFK09_000241	-	-	3GHH6	S	sp|Q9SZK1|PP355_ARATH Pentatricopeptide repeat-containing protein At4g38010 OS=Arabidopsis thaliana OX=3702 GN=PCMP-E45 PE=3 SV=1	XP_028554405.1 pentatricopeptide repeat-containing protein At2g44880-like [Dendrobium catenatum]	-	-	-	-
gene-KFK09_000242	2287	322.58	2420	327.028	2144	295.408	1398	203.001	1114	174.622	1077	163.59	2855	405.808	3327	465.96	2789	376.811	2521	373.343	2762	375.148	2599	357.315	CM039718.1	6055890	6072762	-	537	gene-KFK09_000242	GO:0003674;GO:0003824;GO:0004791;GO:0004857;GO:0005488;GO:0005515;GO:0005575;GO:0005622;GO:0005623;GO:0005737;GO:0005829;GO:0006109;GO:0006950;GO:0006979;GO:0008047;GO:0008150;GO:0008152;GO:0009314;GO:0009416;GO:0009507;GO:0009532;GO:0009534;GO:0009536;GO:0009570;GO:0009579;GO:0009628;GO:0009636;GO:0009642;GO:0009987;GO:0015035;GO:0015036;GO:0016209;GO:0016491;GO:0016651;GO:0016667;GO:0016668;GO:…	K03671	3KZVR	O	sp|Q8S091|TRXF_ORYSJ Thioredoxin F, chloroplastic OS=Oryza sativa subsp. japonica OX=39947 GN=Os01g0913000 PE=2 SV=1	XP_020691402.1 thioredoxin F, chloroplastic-like [Dendrobium catenatum]	GO:0006109//regulation of carbohydrate metabolic process;GO:0006950//response to stress;GO:0006979//response to oxidative stress;GO:0008150//biological_process;GO:0008152//metabolic process;GO:0009314//response to radiation;GO:0009416//response to light stimulus;GO:0009628//response to abiotic stimulus;GO:0009636//response to toxic substance;GO:0009642//response to light intensity;GO:0009987//cel…	GO:0005575//cellular_component;GO:0005622//intracellular anatomical structure;GO:0005623//obsolete cell;GO:0005737//cytoplasm;GO:0005829//cytosol;GO:0009507//chloroplast;GO:0009532//plastid stroma;GO:0009534//chloroplast thylakoid;GO:0009536//plastid;GO:0009570//chloroplast stroma;GO:0009579//thylakoid;GO:0031976//plastid thylakoid;GO:0031984//organelle subcompartment;GO:0043226//organelle;GO:004…	GO:0003674//molecular_function;GO:0003824//catalytic activity;GO:0004791//thioredoxin-disulfide reductase activity;GO:0004857//enzyme inhibitor activity;GO:0005488//binding;GO:0005515//protein binding;GO:0008047//enzyme activator activity;GO:0015035//protein-disulfide reductase activity;GO:0015036//disulfide oxidoreductase activity;GO:0016209//antioxidant activity;GO:0016491//oxidoreductase activ…	-
gene-KFK09_000243	140	5.7946	190	7.53436	164	6.63079	344	14.6579	253	11.6375	282	12.5694	218	9.09274	223	9.16483	187	7.41379	206	8.95212	246	9.80477	230	9.27888	CM039718.1	6121811	6158443	+	1830	gene-KFK09_000243	GO:0003674;GO:0003779;GO:0005488;GO:0005515;GO:0005575;GO:0005622;GO:0005623;GO:0005737;GO:0005856;GO:0005884;GO:0006996;GO:0007010;GO:0007015;GO:0008092;GO:0008150;GO:0009987;GO:0015629;GO:0016043;GO:0022607;GO:0030029;GO:0030036;GO:0032432;GO:0043226;GO:0043228;GO:0043229;GO:0043232;GO:0044085;GO:0044422;GO:0044424;GO:0044430;GO:0044446;GO:0044464;GO:0044877;GO:0051015;GO:0051017;GO:0051639;GO:…	K17275	3KQWS	Z	sp|O50064|FIMB2_ARATH Fimbrin-2 OS=Arabidopsis thaliana OX=3702 GN=FIM2 PE=2 SV=1	PKA54859.1 Fimbrin-like protein 2 [Apostasia shenzhenica]	GO:0006996//organelle organization;GO:0007010//cytoskeleton organization;GO:0007015//actin filament organization;GO:0008150//biological_process;GO:0009987//cellular process;GO:0016043//cellular component organization;GO:0022607//cellular component assembly;GO:0030029//actin filament-based process;GO:0030036//actin cytoskeleton organization;GO:0044085//cellular component biogenesis;GO:0051017//act…	GO:0005575//cellular_component;GO:0005622//intracellular anatomical structure;GO:0005623//obsolete cell;GO:0005737//cytoplasm;GO:0005856//cytoskeleton;GO:0005884//actin filament;GO:0015629//actin cytoskeleton;GO:0032432//actin filament bundle;GO:0043226//organelle;GO:0043228//non-membrane-bounded organelle;GO:0043229//intracellular organelle;GO:0043232//intracellular non-membrane-bounded organell…	GO:0003674//molecular_function;GO:0003779//actin binding;GO:0005488//binding;GO:0005515//protein binding;GO:0008092//cytoskeletal protein binding;GO:0044877//protein-containing complex binding;GO:0051015//actin filament binding;	-
gene-KFK09_000244	51707	9670.31	38955	6979.95	42819	7822.65	26434	5089.48	25951	5393.72	24190	4871.87	12094	2279.31	14551	2702.14	13972	2502.96	20103	3947.44	22805	4107.04	21446	3909.4	CM039718.1	6179184	6180566	+	405	gene-KFK09_000244	-	-	-	-	-	XP_020694528.1 uncharacterized protein LOC110108292 [Dendrobium catenatum]	-	-	-	-
gene-KFK09_000245	532	34.5292	620	38.5536	563	35.6952	318	21.2482	260	18.7539	302	21.1082	429	28.0592	423	27.2609	480	29.8415	289	19.6941	281	17.5626	300	18.9788	CM039718.1	6201570	6248915	-	1167	gene-KFK09_000245	-	-	3KUB6	J	sp|P29344|RR1_SPIOL 30S ribosomal protein S1, chloroplastic OS=Spinacia oleracea OX=3562 GN=RPS1 PE=1 SV=1	XP_020694531.1 uncharacterized protein LOC110108295 isoform X1 [Dendrobium catenatum]	-	-	-	-
gene-KFK09_000247	0	0	0	0	0	0	0	0	0	0	2	0.625036	2	0.584896	3	0.864473	1	0.277977	0	0	0	0	0	0	CM039718.1	6442997	6443257	-	261	gene-KFK09_000247	-	-	-	-	-	-	-	-	-	-
gene-KFK09_000248	52	2.69587	73	3.62591	96	4.86176	93	4.96362	68	3.91785	60	3.34978	196	10.2399	172	8.85419	187	9.28627	109	5.93316	144	7.18896	109	5.50801	CM039718.1	6469563	6471023	+	1461	gene-KFK09_000248	GO:0003674;GO:0003676;GO:0003723;GO:0003824;GO:0004518;GO:0004519;GO:0005488;GO:0005575;GO:0005622;GO:0005623;GO:0006139;GO:0006725;GO:0006807;GO:0008150;GO:0008152;GO:0009451;GO:0009987;GO:0016070;GO:0016787;GO:0016788;GO:0034641;GO:0043170;GO:0043226;GO:0043227;GO:0043229;GO:0043231;GO:0043412;GO:0044237;GO:0044238;GO:0044424;GO:0044464;GO:0046483;GO:0071704;GO:0090304;GO:0090305;GO:0097159;GO:…	-	3KSKP	S	sp|Q7X6A5|PPR81_ARATH Pentatricopeptide repeat-containing protein At1g55630 OS=Arabidopsis thaliana OX=3702 GN=At1g55630 PE=2 SV=1	XP_020673082.1 pentatricopeptide repeat-containing protein At1g55630 [Dendrobium catenatum]	GO:0006139//nucleobase-containing compound metabolic process;GO:0006725//cellular aromatic compound metabolic process;GO:0006807//nitrogen compound metabolic process;GO:0008150//biological_process;GO:0008152//metabolic process;GO:0009451//RNA modification;GO:0009987//cellular process;GO:0016070//RNA metabolic process;GO:0034641//cellular nitrogen compound metabolic process;GO:0043170//macromolecu…	GO:0005575//cellular_component;GO:0005622//intracellular anatomical structure;GO:0005623//obsolete cell;GO:0043226//organelle;GO:0043227//membrane-bounded organelle;GO:0043229//intracellular organelle;GO:0043231//intracellular membrane-bounded organelle;GO:0044424//obsolete intracellular part;GO:0044464//obsolete cell part;	GO:0003674//molecular_function;GO:0003676//nucleic acid binding;GO:0003723//RNA binding;GO:0003824//catalytic activity;GO:0004518//nuclease activity;GO:0004519//endonuclease activity;GO:0005488//binding;GO:0016787//hydrolase activity;GO:0016788//hydrolase activity, acting on ester bonds;GO:0097159//organic cyclic compound binding;GO:1901363//heterocyclic compound binding;	-
gene-KFK09_000249	1	0.360684	15	5.18342	1	0.352333	1	0.371318	3	1.20252	3	1.16524	1	0.363471	3	1.07442	2	0.690972	45	17.0413	48	16.6715	51	17.9296	CM039718.1	6540054	6540263	+	210	gene-KFK09_000249	-	-	-	-	-	-	-	-	-	-
gene-KFK09_000250	2	0.431588	0	0	0	0	0	0	0	0	0	0	0	0	0	0	0	0	0	0	0	0	0	0	CM039718.1	6541824	6542174	-	351	gene-KFK09_000250	-	-	-	-	-	PKU66086.1 hypothetical protein MA16_Dca024286 [Dendrobium catenatum]	-	-	-	-
gene-KFK09_000251	2	0.270031	3	0.388063	0	0	0	0	1	0.150047	0	0	3	0.408176	0	0	2	0.258653	3	0.425273	4	0.520057	4	0.5264	CM039718.1	6566478	6567038	+	561	gene-KFK09_000251	-	-	3GF5M	S	-	XP_031094640.1 uncharacterized protein LOC115999046 isoform X1 [Ipomoea triloba]	-	-	-	-
gene-KFK09_000252	141	7.30996	156	7.74851	200	10.1287	165	8.80642	146	8.41186	152	8.48611	60	3.13466	70	3.60345	49	2.4333	191	10.3966	187	9.33566	188	9.50006	CM039718.1	6568581	6570041	-	1461	gene-KFK09_000252	GO:0003674;GO:0003676;GO:0003723;GO:0003824;GO:0004518;GO:0004519;GO:0005488;GO:0005575;GO:0005622;GO:0005623;GO:0006139;GO:0006725;GO:0006807;GO:0008150;GO:0008152;GO:0009451;GO:0009987;GO:0016070;GO:0016787;GO:0016788;GO:0034641;GO:0043170;GO:0043226;GO:0043227;GO:0043229;GO:0043231;GO:0043412;GO:0044237;GO:0044238;GO:0044424;GO:0044464;GO:0046483;GO:0071704;GO:0090304;GO:0090305;GO:0097159;GO:…	-	3KSKP	S	sp|Q7X6A5|PPR81_ARATH Pentatricopeptide repeat-containing protein At1g55630 OS=Arabidopsis thaliana OX=3702 GN=At1g55630 PE=2 SV=1	XP_020673082.1 pentatricopeptide repeat-containing protein At1g55630 [Dendrobium catenatum]	GO:0006139//nucleobase-containing compound metabolic process;GO:0006725//cellular aromatic compound metabolic process;GO:0006807//nitrogen compound metabolic process;GO:0008150//biological_process;GO:0008152//metabolic process;GO:0009451//RNA modification;GO:0009987//cellular process;GO:0016070//RNA metabolic process;GO:0034641//cellular nitrogen compound metabolic process;GO:0043170//macromolecu…	GO:0005575//cellular_component;GO:0005622//intracellular anatomical structure;GO:0005623//obsolete cell;GO:0043226//organelle;GO:0043227//membrane-bounded organelle;GO:0043229//intracellular organelle;GO:0043231//intracellular membrane-bounded organelle;GO:0044424//obsolete intracellular part;GO:0044464//obsolete cell part;	GO:0003674//molecular_function;GO:0003676//nucleic acid binding;GO:0003723//RNA binding;GO:0003824//catalytic activity;GO:0004518//nuclease activity;GO:0004519//endonuclease activity;GO:0005488//binding;GO:0016787//hydrolase activity;GO:0016788//hydrolase activity, acting on ester bonds;GO:0097159//organic cyclic compound binding;GO:1901363//heterocyclic compound binding;	-
gene-KFK09_000253	11	5.14309	5	2.23975	2	0.913456	2	0.962677	5	2.59803	1	0.503501	0	0	1	0.464254	0	0	5	2.45451	0	0	4	1.8229	CM039718.1	6638445	6638606	+	162	gene-KFK09_000253	GO:0000166;GO:0003674;GO:0005488;GO:0005524;GO:0005575;GO:0005618;GO:0005622;GO:0005623;GO:0005634;GO:0005737;GO:0005829;GO:0005886;GO:0005911;GO:0006950;GO:0008144;GO:0008150;GO:0009266;GO:0009408;GO:0009506;GO:0009628;GO:0010035;GO:0010038;GO:0016020;GO:0017076;GO:0030054;GO:0030312;GO:0030554;GO:0032553;GO:0032555;GO:0032559;GO:0035639;GO:0036094;GO:0042221;GO:0043167;GO:0043168;GO:0043226;GO:…	K09489	3GC36	O	sp|Q9S7C0|HSP7O_ARATH Heat shock 70 kDa protein 14 OS=Arabidopsis thaliana OX=3702 GN=HSP70-14 PE=1 SV=1	KAF3450772.1 hypothetical protein FNV43_RR06861 [Rhamnella rubrinervis]	GO:0006950//response to stress;GO:0008150//biological_process;GO:0009266//response to temperature stimulus;GO:0009408//response to heat;GO:0009628//response to abiotic stimulus;GO:0010035//response to inorganic substance;GO:0010038//response to metal ion;GO:0042221//response to chemical;GO:0046686//response to cadmium ion;GO:0050896//response to stimulus;	GO:0005575//cellular_component;GO:0005618//cell wall;GO:0005622//intracellular anatomical structure;GO:0005623//obsolete cell;GO:0005634//nucleus;GO:0005737//cytoplasm;GO:0005829//cytosol;GO:0005886//plasma membrane;GO:0005911//cell-cell junction;GO:0009506//plasmodesma;GO:0016020//membrane;GO:0030054//cell junction;GO:0030312//external encapsulating structure;GO:0043226//organelle;GO:0043227//me…	GO:0000166//nucleotide binding;GO:0003674//molecular_function;GO:0005488//binding;GO:0005524//ATP binding;GO:0008144//obsolete drug binding;GO:0017076//purine nucleotide binding;GO:0030554//adenyl nucleotide binding;GO:0032553//ribonucleotide binding;GO:0032555//purine ribonucleotide binding;GO:0032559//adenyl ribonucleotide binding;GO:0035639//purine ribonucleoside triphosphate binding;GO:003609…	-
gene-KFK09_000254	2367	108.658	2071	91.0836	3155	141.478	425	20.0849	448	22.8551	487	24.0747	831	38.442	764	34.8241	942	41.4206	509	24.5326	569	25.1525	555	24.8329	CM039718.1	6642886	6645932	-	1650	gene-KFK09_000254	-	K14184	3KRG4	S	sp|Q6Q3H3|TPSGD_VITVI (-)-germacrene D synthase OS=Vitis vinifera OX=29760 GN=VIT_19s0014g04930 PE=1 SV=1	ASU92173.1 (+)-delta-cadinene synthase [Dendrobium nobile]	-	-	-	ko00909(Sesquiterpenoid and triterpenoid biosynthesis)
gene-KFK09_000255	0	0	0	0	0	0	0	0	0	0	0	0	0	0	0	0	0	0	0	0	0	0	0	0	CM039718.1	6667167	6667319	+	153	gene-KFK09_000255	-	-	-	-	-	-	-	-	-	-
gene-KFK09_000256	4	1.87021	1	0.447949	4	1.82691	2	0.962677	1	0.519606	7	3.52451	1	0.471166	0	0	0	0	8	3.92722	12	5.40281	9	4.10153	CM039718.1	6745828	6745989	+	162	gene-KFK09_000256	GO:0000166;GO:0003674;GO:0005488;GO:0005524;GO:0005575;GO:0005618;GO:0005622;GO:0005623;GO:0005634;GO:0005737;GO:0005829;GO:0005886;GO:0005911;GO:0006950;GO:0008144;GO:0008150;GO:0009266;GO:0009408;GO:0009506;GO:0009628;GO:0010035;GO:0010038;GO:0016020;GO:0017076;GO:0030054;GO:0030312;GO:0030554;GO:0032553;GO:0032555;GO:0032559;GO:0035639;GO:0036094;GO:0042221;GO:0043167;GO:0043168;GO:0043226;GO:…	K09489	3GC36	O	sp|Q9S7C0|HSP7O_ARATH Heat shock 70 kDa protein 14 OS=Arabidopsis thaliana OX=3702 GN=HSP70-14 PE=1 SV=1	KAF3450772.1 hypothetical protein FNV43_RR06861 [Rhamnella rubrinervis]	GO:0006950//response to stress;GO:0008150//biological_process;GO:0009266//response to temperature stimulus;GO:0009408//response to heat;GO:0009628//response to abiotic stimulus;GO:0010035//response to inorganic substance;GO:0010038//response to metal ion;GO:0042221//response to chemical;GO:0046686//response to cadmium ion;GO:0050896//response to stimulus;	GO:0005575//cellular_component;GO:0005618//cell wall;GO:0005622//intracellular anatomical structure;GO:0005623//obsolete cell;GO:0005634//nucleus;GO:0005737//cytoplasm;GO:0005829//cytosol;GO:0005886//plasma membrane;GO:0005911//cell-cell junction;GO:0009506//plasmodesma;GO:0016020//membrane;GO:0030054//cell junction;GO:0030312//external encapsulating structure;GO:0043226//organelle;GO:0043227//me…	GO:0000166//nucleotide binding;GO:0003674//molecular_function;GO:0005488//binding;GO:0005524//ATP binding;GO:0008144//obsolete drug binding;GO:0017076//purine nucleotide binding;GO:0030554//adenyl nucleotide binding;GO:0032553//ribonucleotide binding;GO:0032555//purine ribonucleotide binding;GO:0032559//adenyl ribonucleotide binding;GO:0035639//purine ribonucleoside triphosphate binding;GO:003609…	-
gene-KFK09_000257	3257	149.513	3012	132.469	3485	156.276	440	20.7938	651	33.2113	644	31.8359	1401	64.8102	2473	112.723	2079	91.4156	1350	65.0668	1165	51.4986	1268	56.7354	CM039718.1	6750953	6754044	-	1650	gene-KFK09_000257	-	K14184	3KRG4	S	sp|Q6Q3H3|TPSGD_VITVI (-)-germacrene D synthase OS=Vitis vinifera OX=29760 GN=VIT_19s0014g04930 PE=1 SV=1	ASU92173.1 (+)-delta-cadinene synthase [Dendrobium nobile]	-	-	-	ko00909(Sesquiterpenoid and triterpenoid biosynthesis)
gene-KFK09_000258	0	0	0	0	4	1.28121	1	0.337562	4	1.4576	3	1.05931	9	2.97385	4	1.30232	0	0	6	2.06561	6	1.89449	1	0.3196	CM039718.1	6763198	6763428	-	231	gene-KFK09_000258	-	-	-	-	-	-	-	-	-	-
gene-KFK09_000259	0	0	0	0	0	0	0	0	0	0	0	0	0	0	0	0	0	0	0	0	0	0	0	0	CM039718.1	7012936	7013160	+	225	gene-KFK09_000259	-	-	-	-	-	-	-	-	-	-
gene-KFK09_000260	0	0	0	0	0	0	0	0	0	0	0	0	0	0	0	0	0	0	0	0	0	0	0	0	CM039718.1	7020779	7023617	+	2250	gene-KFK09_000260	-	-	4JRRA	L	sp|P08770|TRA1_MAIZE Putative AC transposase OS=Zea mays OX=4577 PE=2 SV=2	PKU60703.1 Putative AC transposase [Dendrobium catenatum]	-	-	-	-
gene-KFK09_000261	0	0	0	0	0	0	57	13.4687	42	10.7133	27	6.67368	5	1.1565	19	4.33022	11	2.4184	34	8.1936	8	1.76819	19	4.25068	CM039718.1	7061781	7062110	-	330	gene-KFK09_000261	-	-	-	-	-	-	-	-	-	-
gene-KFK09_000262	0	0	0	0	0	0	42	6.86589	52	9.17644	39	6.66901	13	2.08024	43	6.77986	21	3.19412	19	3.16771	7	1.07037	10	1.54775	CM039718.1	7062570	7063145	+	477	gene-KFK09_000262	-	-	3GA96	S	sp|B3TPQ6|BCUSY_MAGGA Beta-cubebene synthase OS=Magnolia grandiflora OX=3406 PE=1 SV=1	PKU80372.1 (-)-germacrene D synthase [Dendrobium catenatum]	-	-	-	-
gene-KFK09_000263	5	0.442945	10	0.848746	16	1.38461	4	0.364804	5	0.492258	2	0.1908	2	0.178547	11	0.967603	4	0.339425	1	0.093013	0	0	2	0.172696	CM039718.1	7064791	7183782	-	855	gene-KFK09_000263	-	-	3GA96	S	sp|B3TPQ6|BCUSY_MAGGA Beta-cubebene synthase OS=Magnolia grandiflora OX=3406 PE=1 SV=1	XP_020690796.1 alpha-humulene synthase-like [Dendrobium catenatum]	-	-	-	-
gene-KFK09_000264	0	0	0	0	0	0	0	0	0	0	0	0	0	0	0	0	0	0	0	0	0	0	0	0	CM039718.1	7186689	7186868	+	180	gene-KFK09_000264	-	-	3GGZ7	S	-	PKU80761.1 hypothetical protein MA16_Dca014599 [Dendrobium catenatum]	-	-	-	-
gene-KFK09_000265	0	0	0	0	0	0	0	0	0	0	0	0	0	0	0	0	0	0	0	0	0	0	0	0	CM039718.1	7189789	7189974	+	186	gene-KFK09_000265	-	-	-	-	-	-	-	-	-	-
gene-KFK09_000266	1620	305.236	1383	249.655	1277	235.038	1141	221.322	1206	252.529	1080	219.136	1179	223.86	1382	258.555	1184	213.686	948	187.539	1061	192.505	1051	193.017	CM039718.1	7191797	7197215	-	402	gene-KFK09_000266	GO:0003674;GO:0003735;GO:0005198;GO:0005575;GO:0005622;GO:0005623;GO:0005634;GO:0005730;GO:0005737;GO:0005829;GO:0005840;GO:0005844;GO:0015934;GO:0022625;GO:0022626;GO:0031974;GO:0031981;GO:0032991;GO:0042788;GO:0043226;GO:0043227;GO:0043228;GO:0043229;GO:0043231;GO:0043232;GO:0043233;GO:0044391;GO:0044422;GO:0044424;GO:0044428;GO:0044444;GO:0044445;GO:0044446;GO:0044464;GO:0070013;GO:1990904	K02912	3GHWF	J	sp|P49211|RL321_ARATH 60S ribosomal protein L32-1 OS=Arabidopsis thaliana OX=3702 GN=RPL32A PE=2 SV=2	XP_020690789.1 60S ribosomal protein L32-1 [Dendrobium catenatum]	-	GO:0005575//cellular_component;GO:0005622//intracellular anatomical structure;GO:0005623//obsolete cell;GO:0005634//nucleus;GO:0005730//nucleolus;GO:0005737//cytoplasm;GO:0005829//cytosol;GO:0005840//ribosome;GO:0005844//polysome;GO:0015934//large ribosomal subunit;GO:0022625//cytosolic large ribosomal subunit;GO:0022626//cytosolic ribosome;GO:0031974//membrane-enclosed lumen;GO:0031981//nuclear …	GO:0003674//molecular_function;GO:0003735//structural constituent of ribosome;GO:0005198//structural molecule activity;	ko03010(Ribosome)
gene-KFK09_000267	2122	109.116	2058	101.388	2216	111.311	2408	127.473	2248	128.464	2243	124.206	2525	130.842	3362	171.659	2720	133.973	3061	165.261	3438	170.238	3717	186.298	CM039718.1	7213222	7230023	-	1473	gene-KFK09_000267	-	K13199	3M5KN	S	sp|Q9SQ56|RGGA_TOBAC RGG repeats nuclear RNA binding protein A (Fragment) OS=Nicotiana tabacum OX=4097 GN=RggA PE=2 SV=1	XP_020590006.1 RGG repeats nuclear RNA binding protein A-like isoform X1 [Phalaenopsis equestris]	-	-	-	-
gene-KFK09_000268	232	39.5778	188	30.7269	219	36.495	288	50.5796	239	45.3111	203	37.2931	186	31.9756	313	53.019	266	43.4659	263	47.1067	263	43.2042	307	51.0475	CM039718.1	7257480	7257923	-	444	gene-KFK09_000268	GO:0002020;GO:0003674;GO:0004857;GO:0004866;GO:0004869;GO:0005488;GO:0005515;GO:0008150;GO:0009892;GO:0010466;GO:0010605;GO:0010951;GO:0019222;GO:0019899;GO:0030162;GO:0030234;GO:0030414;GO:0031323;GO:0031324;GO:0032268;GO:0032269;GO:0043086;GO:0044092;GO:0045861;GO:0048519;GO:0048523;GO:0050789;GO:0050790;GO:0050794;GO:0051171;GO:0051172;GO:0051246;GO:0051248;GO:0051336;GO:0051346;GO:0052547;GO:…	-	3M11P	G	sp|Q5N806|CYT4_ORYSJ Cysteine proteinase inhibitor 4 OS=Oryza sativa subsp. japonica OX=39947 GN=Os01g0915200 PE=2 SV=1	XP_020689605.1 cysteine proteinase inhibitor 4-like [Dendrobium catenatum]	GO:0008150//biological_process;GO:0009892//negative regulation of metabolic process;GO:0010466//negative regulation of peptidase activity;GO:0010605//negative regulation of macromolecule metabolic process;GO:0010951//negative regulation of endopeptidase activity;GO:0019222//regulation of metabolic process;GO:0030162//regulation of proteolysis;GO:0031323//regulation of cellular metabolic process;G…	-	GO:0002020//protease binding;GO:0003674//molecular_function;GO:0004857//enzyme inhibitor activity;GO:0004866//endopeptidase inhibitor activity;GO:0004869//cysteine-type endopeptidase inhibitor activity;GO:0005488//binding;GO:0005515//protein binding;GO:0019899//enzyme binding;GO:0030234//enzyme regulator activity;GO:0030414//peptidase inhibitor activity;GO:0061134//peptidase regulator activity;GO…	-
gene-KFK09_000269	151	9.23107	114	6.67694	110	6.56892	262	16.489	276	18.7511	242	15.9316	277	17.0647	294	17.8462	271	15.8689	371	23.8129	438	25.7844	384	22.8812	CM039718.1	7305892	7307859	-	1239	gene-KFK09_000269	-	-	3KRMQ	K	sp|Q9SRT2|BH062_ARATH Transcription factor bHLH62 OS=Arabidopsis thaliana OX=3702 GN=BHLH62 PE=2 SV=1	XP_020689612.1 transcription factor bHLH78-like isoform X1 [Dendrobium catenatum]	-	-	-	-
gene-KFK09_000270	715	61.8227	801	66.3548	742	62.6718	472	42.0149	528	50.7363	482	44.8806	654	56.9853	635	54.518	546	45.2208	451	40.9432	386	32.1393	425	35.8182	CM039718.1	7351019	7367647	+	876	gene-KFK09_000270	-	K01358	3KPRG	O	sp|Q9S834|CLPP5_ARATH ATP-dependent Clp protease proteolytic subunit 5, chloroplastic OS=Arabidopsis thaliana OX=3702 GN=CLPP5 PE=1 SV=1	XP_020689606.1 ATP-dependent Clp protease proteolytic subunit 5, chloroplastic [Dendrobium catenatum]	-	-	-	-
gene-KFK09_000271	3979	174.11	4028	168.864	4036	172.515	5109	230.147	4555	221.503	4522	213.083	5057	222.99	5285	229.625	5641	236.433	6905	317.232	7183	302.665	8209	350.116	CM039718.1	7402396	7406605	+	1731	gene-KFK09_000271	-	-	3KRN3	O	sp|Q43207|FKB70_WHEAT 70 kDa peptidyl-prolyl isomerase OS=Triticum aestivum OX=4565 GN=FKBP70 PE=1 SV=1	XP_020689609.1 70 kDa peptidyl-prolyl isomerase [Dendrobium catenatum]	-	-	-	-
gene-KFK09_000272	418	56.1363	312	40.1439	304	39.8811	258	35.6703	253	37.7599	268	38.7589	240	32.4804	372	49.606	229	29.4582	246	34.6869	251	32.46	198	25.9182	CM039718.1	7408807	7419057	-	564	gene-KFK09_000272	GO:0000413;GO:0003674;GO:0003755;GO:0003824;GO:0005488;GO:0005527;GO:0005528;GO:0005575;GO:0005622;GO:0005623;GO:0005737;GO:0005773;GO:0005783;GO:0005794;GO:0005829;GO:0006457;GO:0006464;GO:0006807;GO:0008144;GO:0008150;GO:0008152;GO:0009987;GO:0012505;GO:0016853;GO:0016859;GO:0018193;GO:0018208;GO:0019538;GO:0036211;GO:0043170;GO:0043226;GO:0043227;GO:0043229;GO:0043231;GO:0043412;GO:0044237;GO:…	K09569	3KZ98	O	sp|Q38936|FK152_ARATH Peptidyl-prolyl cis-trans isomerase FKBP15-2 OS=Arabidopsis thaliana OX=3702 GN=FKBP15-2 PE=2 SV=2	XP_020689602.1 FK506-binding protein 2-like [Dendrobium catenatum]	GO:0000413//protein peptidyl-prolyl isomerization;GO:0006457//protein folding;GO:0006464//cellular protein modification process;GO:0006807//nitrogen compound metabolic process;GO:0008150//biological_process;GO:0008152//metabolic process;GO:0009987//cellular process;GO:0018193//peptidyl-amino acid modification;GO:0018208//peptidyl-proline modification;GO:0019538//protein metabolic process;GO:00362…	GO:0005575//cellular_component;GO:0005622//intracellular anatomical structure;GO:0005623//obsolete cell;GO:0005737//cytoplasm;GO:0005773//vacuole;GO:0005783//endoplasmic reticulum;GO:0005794//Golgi apparatus;GO:0005829//cytosol;GO:0012505//endomembrane system;GO:0043226//organelle;GO:0043227//membrane-bounded organelle;GO:0043229//intracellular organelle;GO:0043231//intracellular membrane-bounded…	GO:0003674//molecular_function;GO:0003755//peptidyl-prolyl cis-trans isomerase activity;GO:0003824//catalytic activity;GO:0005488//binding;GO:0005527//macrolide binding;GO:0005528//FK506 binding;GO:0008144//obsolete drug binding;GO:0016853//isomerase activity;GO:0016859//cis-trans isomerase activity;GO:0097159//organic cyclic compound binding;GO:0140096//catalytic activity, acting on a protein;GO…	-
gene-KFK09_000273	918	47.0133	767	37.6332	955	47.7758	1210	63.7944	1052	59.8738	1135	62.5955	1519	78.3933	1818	92.4477	1698	83.2951	2085	112.111	2261	111.503	2130	106.324	CM039718.1	7429909	7436017	+	1479	gene-KFK09_000273	GO:0000103;GO:0000302;GO:0000741;GO:0005575;GO:0005622;GO:0005623;GO:0005737;GO:0005829;GO:0005911;GO:0006790;GO:0006950;GO:0006979;GO:0006996;GO:0006997;GO:0007275;GO:0008150;GO:0008152;GO:0009506;GO:0009553;GO:0009559;GO:0009561;GO:0009636;GO:0009987;GO:0010035;GO:0010038;GO:0010197;GO:0010269;GO:0016043;GO:0030054;GO:0030154;GO:0032501;GO:0032502;GO:0042221;GO:0042493;GO:0042542;GO:0044237;GO:…	-	4JDXI	P	sp|Q93WN0|SEBP2_ARATH Selenium-binding protein 2 OS=Arabidopsis thaliana OX=3702 GN=SBP2 PE=1 SV=1	XP_020689610.1 selenium-binding protein 2-like [Dendrobium catenatum]	GO:0000103//sulfate assimilation;GO:0000302//response to reactive oxygen species;GO:0000741//karyogamy;GO:0006790//sulfur compound metabolic process;GO:0006950//response to stress;GO:0006979//response to oxidative stress;GO:0006996//organelle organization;GO:0006997//nucleus organization;GO:0007275//multicellular organism development;GO:0008150//biological_process;GO:0008152//metabolic process;GO…	GO:0005575//cellular_component;GO:0005622//intracellular anatomical structure;GO:0005623//obsolete cell;GO:0005737//cytoplasm;GO:0005829//cytosol;GO:0005911//cell-cell junction;GO:0009506//plasmodesma;GO:0030054//cell junction;GO:0044424//obsolete intracellular part;GO:0044444//obsolete cytoplasmic part;GO:0044464//obsolete cell part;GO:0055044//symplast;	-	-
gene-KFK09_000274	0	0	0	0	0	0	0	0	0	0	0	0	0	0	0	0	0	0	0	0	0	0	0	0	CM039718.1	7438491	7441970	+	2199	gene-KFK09_000274	-	-	3GHMT	L	sp|Q9ZT94|POLR2_ARATH Retrovirus-related Pol polyprotein from transposon RE2 OS=Arabidopsis thaliana OX=3702 GN=RE2 PE=4 SV=1	PKU70208.1 Retrovirus-related Pol polyprotein from transposon TNT 1-94 [Dendrobium catenatum]	-	-	-	-
gene-KFK09_000275	223	11.1491	220	10.5379	212	10.3537	373	19.1983	279	15.5018	340	18.3055	290	14.6108	216	10.7229	290	13.8879	249	13.0706	321	15.4542	334	16.2762	CM039718.1	7449326	7467570	-	1515	gene-KFK09_000275	-	-	3KU75	S	-	XP_028552436.1 DNA topoisomerase 1-like [Dendrobium catenatum]	-	-	-	-
gene-KFK09_000276	271	24.9714	215	18.9806	281	25.2934	243	23.0515	232	23.7578	266	26.3952	780	72.4289	992	90.7633	799	70.522	186	17.995	204	18.1014	252	22.6333	CM039718.1	7475649	7476765	+	822	gene-KFK09_000276	-	-	4JQ9E	S	sp|Q9LQ98|AFP1_ARATH Ninja-family protein AFP1 OS=Arabidopsis thaliana OX=3702 GN=AFP1 PE=1 SV=1	XP_020689451.1 ninja-family protein 3-like [Dendrobium catenatum]	-	-	-	-
gene-KFK09_000277	12	0.225093	14	0.251597	8	0.146587	55	1.06209	42	0.875532	39	0.787796	69	1.30428	49	0.912642	51	0.916334	185	3.64347	139	2.51074	114	2.08429	CM039718.1	7562496	7581315	+	4038	gene-KFK09_000277	GO:0000003;GO:0003006;GO:0003674;GO:0003824;GO:0004672;GO:0004674;GO:0006464;GO:0006468;GO:0006793;GO:0006796;GO:0006807;GO:0007049;GO:0007275;GO:0008150;GO:0008152;GO:0009553;GO:0009554;GO:0009555;GO:0009556;GO:0009791;GO:0009908;GO:0009987;GO:0016301;GO:0016310;GO:0016740;GO:0016772;GO:0016773;GO:0019538;GO:0019953;GO:0022402;GO:0022414;GO:0032501;GO:0032502;GO:0034293;GO:0036211;GO:0043170;GO:…	-	3KWTD	T	sp|Q8RZV7|MSP1_ORYSJ Leucine-rich repeat receptor protein kinase MSP1 OS=Oryza sativa subsp. japonica OX=39947 GN=MSP1 PE=1 SV=1	XP_020704024.1 leucine-rich repeat receptor protein kinase MSP1 [Dendrobium catenatum]	GO:0000003//reproduction;GO:0003006//developmental process involved in reproduction;GO:0006464//cellular protein modification process;GO:0006468//protein phosphorylation;GO:0006793//phosphorus metabolic process;GO:0006796//phosphate-containing compound metabolic process;GO:0006807//nitrogen compound metabolic process;GO:0007049//cell cycle;GO:0007275//multicellular organism development;GO:0008150…	-	GO:0003674//molecular_function;GO:0003824//catalytic activity;GO:0004672//protein kinase activity;GO:0004674//protein serine/threonine kinase activity;GO:0016301//kinase activity;GO:0016740//transferase activity;GO:0016772//transferase activity, transferring phosphorus-containing groups;GO:0016773//phosphotransferase activity, alcohol group as acceptor;GO:0140096//catalytic activity, acting on a …	-
gene-KFK09_000278	2	0.30979	0	0	6	0.907852	12	1.91354	8	1.37712	11	1.83484	14	2.18529	28	4.30645	9	1.33531	17	2.76471	29	4.32556	24	3.62344	CM039718.1	7588937	7589568	+	489	gene-KFK09_000278	GO:0000003;GO:0000902;GO:0000904;GO:0003006;GO:0005575;GO:0005623;GO:0005886;GO:0008064;GO:0008150;GO:0009653;GO:0009664;GO:0009826;GO:0009832;GO:0009856;GO:0009860;GO:0009932;GO:0009987;GO:0010215;GO:0016020;GO:0016043;GO:0016049;GO:0016324;GO:0017157;GO:0022414;GO:0022607;GO:0030154;GO:0030198;GO:0030832;GO:0030833;GO:0032271;GO:0032501;GO:0032502;GO:0032535;GO:0032879;GO:0032956;GO:0032970;GO:…	-	3M0Q2	S	sp|Q9FFD5|RIC4_ARATH CRIB domain-containing protein RIC4 OS=Arabidopsis thaliana OX=3702 GN=RIC4 PE=1 SV=1	XP_028552435.1 CRIB domain-containing protein RIC4 [Dendrobium catenatum]	GO:0000003//reproduction;GO:0000902//cell morphogenesis;GO:0000904//cell morphogenesis involved in differentiation;GO:0003006//developmental process involved in reproduction;GO:0008064//regulation of actin polymerization or depolymerization;GO:0008150//biological_process;GO:0009653//anatomical structure morphogenesis;GO:0009664//plant-type cell wall organization;GO:0009826//unidimensional cell gr…	GO:0005575//cellular_component;GO:0005623//obsolete cell;GO:0005886//plasma membrane;GO:0016020//membrane;GO:0016324//apical plasma membrane;GO:0044425//obsolete membrane part;GO:0044459//obsolete plasma membrane part;GO:0044464//obsolete cell part;GO:0045177//apical part of cell;GO:0071944//cell periphery;GO:0098590//plasma membrane region;	-	-
gene-KFK09_000279	202	9.04268	195	8.36331	162	7.08414	147	6.77458	134	6.66644	107	5.15821	167	7.53365	161	7.15642	146	6.2604	127	5.96916	127	5.47466	103	4.49423	CM039718.1	7594642	7609079	-	1692	gene-KFK09_000279	-	-	3KS60	E	sp|Q9K9K5|SPEA_ALKHC Arginine decarboxylase OS=Alkalihalobacillus halodurans (strain ATCC BAA-125 / DSM 18197 / FERM 7344 / JCM 9153 / C-125) OX=272558 GN=speA PE=3 SV=1	XP_020704029.1 uncharacterized protein LOC110115197 [Dendrobium catenatum]	-	-	-	-
gene-KFK09_000280	1	0.189834	2	0.363748	6	1.11263	3	0.586292	4	0.843872	2	0.408858	7	1.3391	2	0.376988	0	0	18	3.58764	15	2.74203	7	1.29522	CM039718.1	7634376	7634774	-	399	gene-KFK09_000280	-	-	3KXJ9	O	-	XP_020686908.2 probable E3 ubiquitin-protein ligase LUL4 [Dendrobium catenatum]	-	-	-	-
gene-KFK09_000281	171	13.4498	162	12.2077	171	13.1384	182	14.7371	203	17.7443	183	15.5003	132	10.4625	186	14.5264	166	12.5064	130	10.7356	166	12.5729	153	11.7296	CM039718.1	7652203	7681548	-	963	gene-KFK09_000281	GO:0000003;GO:0000280;GO:0005575;GO:0005622;GO:0005623;GO:0005634;GO:0006139;GO:0006259;GO:0006281;GO:0006725;GO:0006807;GO:0006950;GO:0006974;GO:0006996;GO:0007049;GO:0007140;GO:0007143;GO:0007275;GO:0007276;GO:0007292;GO:0008150;GO:0008152;GO:0009314;GO:0009555;GO:0009628;GO:0009987;GO:0010165;GO:0010212;GO:0016043;GO:0019953;GO:0022402;GO:0022412;GO:0022414;GO:0032501;GO:0032502;GO:0032504;GO:…	-	3KXJC	S	sp|Q6NLW5|XRI1_ARATH Protein XRI1 OS=Arabidopsis thaliana OX=3702 GN=XRI1 PE=1 SV=2	XP_020690816.2 protein XRI1 isoform X1 [Dendrobium catenatum]	GO:0000003//reproduction;GO:0000280//nuclear division;GO:0006139//nucleobase-containing compound metabolic process;GO:0006259//DNA metabolic process;GO:0006281//DNA repair;GO:0006725//cellular aromatic compound metabolic process;GO:0006807//nitrogen compound metabolic process;GO:0006950//response to stress;GO:0006974//cellular response to DNA damage stimulus;GO:0006996//organelle organization;GO:…	GO:0005575//cellular_component;GO:0005622//intracellular anatomical structure;GO:0005623//obsolete cell;GO:0005634//nucleus;GO:0043226//organelle;GO:0043227//membrane-bounded organelle;GO:0043229//intracellular organelle;GO:0043231//intracellular membrane-bounded organelle;GO:0044424//obsolete intracellular part;GO:0044464//obsolete cell part;	-	-
gene-KFK09_000282	373	43.5994	357	39.9795	352	40.192	388	46.6898	357	46.3748	371	46.6997	347	40.8737	426	49.443	333	37.2837	390	47.8629	397	44.6857	419	47.7373	CM039718.1	7734219	7763264	+	648	gene-KFK09_000282	GO:0005575;GO:0005622;GO:0005623;GO:0005737;GO:0005783;GO:0005789;GO:0012505;GO:0016020;GO:0031984;GO:0042175;GO:0043226;GO:0043227;GO:0043229;GO:0043231;GO:0044422;GO:0044424;GO:0044425;GO:0044432;GO:0044444;GO:0044446;GO:0044464;GO:0098827	K10949	4JE8Y	U	sp|Q9ZTN2|ERD2_PETHY ER lumen protein-retaining receptor OS=Petunia hybrida OX=4102 GN=ERD2 PE=2 SV=1	XP_020675232.1 ER lumen protein-retaining receptor [Dendrobium catenatum]	-	GO:0005575//cellular_component;GO:0005622//intracellular anatomical structure;GO:0005623//obsolete cell;GO:0005737//cytoplasm;GO:0005783//endoplasmic reticulum;GO:0005789//endoplasmic reticulum membrane;GO:0012505//endomembrane system;GO:0016020//membrane;GO:0031984//organelle subcompartment;GO:0042175//nuclear outer membrane-endoplasmic reticulum membrane network;GO:0043226//organelle;GO:0043227…	-	-
gene-KFK09_000283	171	25.3964	144	20.4897	149	21.6167	150	22.9344	130	21.4567	155	24.79	311	46.5457	349	51.4666	262	37.2718	262	40.8546	349	49.9124	277	40.0985	CM039718.1	7785695	7815883	+	510	gene-KFK09_000283	GO:0005575;GO:0005622;GO:0005623;GO:0005737;GO:0005829;GO:0005856;GO:0005885;GO:0005938;GO:0006810;GO:0006887;GO:0006897;GO:0006909;GO:0006996;GO:0007010;GO:0007015;GO:0008064;GO:0008150;GO:0008154;GO:0009987;GO:0010638;GO:0012506;GO:0015629;GO:0016020;GO:0016043;GO:0016192;GO:0022607;GO:0030029;GO:0030036;GO:0030041;GO:0030139;GO:0030175;GO:0030659;GO:0030666;GO:0030670;GO:0030832;GO:0030833;GO:…	K05755	3IF66	Z	sp|F4JUL9|ARPC4_ARATH Actin-related protein 2/3 complex subunit 4 OS=Arabidopsis thaliana OX=3702 GN=ARPC4 PE=1 SV=1	XP_020675231.1 actin-related protein 2/3 complex subunit 4 [Dendrobium catenatum]	GO:0006810//transport;GO:0006887//exocytosis;GO:0006897//endocytosis;GO:0006909//phagocytosis;GO:0006996//organelle organization;GO:0007010//cytoskeleton organization;GO:0007015//actin filament organization;GO:0008064//regulation of actin polymerization or depolymerization;GO:0008150//biological_process;GO:0008154//actin polymerization or depolymerization;GO:0009987//cellular process;GO:0010638//…	GO:0005575//cellular_component;GO:0005622//intracellular anatomical structure;GO:0005623//obsolete cell;GO:0005737//cytoplasm;GO:0005829//cytosol;GO:0005856//cytoskeleton;GO:0005885//Arp2/3 protein complex;GO:0005938//cell cortex;GO:0012506//vesicle membrane;GO:0015629//actin cytoskeleton;GO:0016020//membrane;GO:0030139//endocytic vesicle;GO:0030175//filopodium;GO:0030659//cytoplasmic vesicle mem…	-	ko04144(Endocytosis)
gene-KFK09_000284	5748	134.499	6719	150.628	6135	140.231	3202	77.1337	2807	72.9943	2876	72.4705	7391	174.281	5023	116.705	7591	170.14	10101	248.16	9990	225.1	10775	245.75	CM039718.1	7826022	7840843	-	3237	gene-KFK09_000284	GO:0003674;GO:0003824;GO:0005575;GO:0005622;GO:0005623;GO:0005737;GO:0005794;GO:0008194;GO:0012505;GO:0016740;GO:0016757;GO:0016758;GO:0035251;GO:0043226;GO:0043227;GO:0043229;GO:0043231;GO:0044424;GO:0044444;GO:0044464;GO:0046524;GO:0046527	K00696	3KNXZ	M	sp|P31927|SPSA_MAIZE Sucrose-phosphate synthase OS=Zea mays OX=4577 GN=SPS PE=1 SV=1	XP_020675233.1 sucrose-phosphate synthase [Dendrobium catenatum]	-	GO:0005575//cellular_component;GO:0005622//intracellular anatomical structure;GO:0005623//obsolete cell;GO:0005737//cytoplasm;GO:0005794//Golgi apparatus;GO:0012505//endomembrane system;GO:0043226//organelle;GO:0043227//membrane-bounded organelle;GO:0043229//intracellular organelle;GO:0043231//intracellular membrane-bounded organelle;GO:0044424//obsolete intracellular part;GO:0044444//obsolete cy…	GO:0003674//molecular_function;GO:0003824//catalytic activity;GO:0008194//UDP-glycosyltransferase activity;GO:0016740//transferase activity;GO:0016757//glycosyltransferase activity;GO:0016758//hexosyltransferase activity;GO:0035251//UDP-glucosyltransferase activity;GO:0046524//sucrose-phosphate synthase activity;GO:0046527//glucosyltransferase activity;	ko00500(Starch and sucrose metabolism)
gene-KFK09_000285	0	0	0	0	0	0	0	0	0	0	0	0	9	0.675477	1	0.0739519	15	1.07009	0	0	1	0.0717187	3	0.21778	CM039718.1	7887662	7888678	-	1017	gene-KFK09_000285	GO:0003674;GO:0003824;GO:0004672;GO:0004674;GO:0004675;GO:0004888;GO:0005575;GO:0005623;GO:0005886;GO:0006464;GO:0006468;GO:0006793;GO:0006796;GO:0006807;GO:0007154;GO:0007165;GO:0007166;GO:0007167;GO:0007178;GO:0008150;GO:0008152;GO:0009987;GO:0016020;GO:0016301;GO:0016310;GO:0016740;GO:0016772;GO:0016773;GO:0019199;GO:0019538;GO:0023052;GO:0036211;GO:0038023;GO:0043170;GO:0043412;GO:0044237;GO:…	-	KOG1187	KLT	sp|Q94HW2|POLR1_ARATH Retrovirus-related Pol polyprotein from transposon RE1 OS=Arabidopsis thaliana OX=3702 GN=RE1 PE=2 SV=1	PKU75882.1 Retrovirus-related Pol polyprotein from transposon TNT 1-94 [Dendrobium catenatum]	GO:0006464//cellular protein modification process;GO:0006468//protein phosphorylation;GO:0006793//phosphorus metabolic process;GO:0006796//phosphate-containing compound metabolic process;GO:0006807//nitrogen compound metabolic process;GO:0007154//cell communication;GO:0007165//signal transduction;GO:0007166//cell surface receptor signaling pathway;GO:0007167//enzyme linked receptor protein signal…	GO:0005575//cellular_component;GO:0005623//obsolete cell;GO:0005886//plasma membrane;GO:0016020//membrane;GO:0044464//obsolete cell part;GO:0071944//cell periphery;	GO:0003674//molecular_function;GO:0003824//catalytic activity;GO:0004672//protein kinase activity;GO:0004674//protein serine/threonine kinase activity;GO:0004675//transmembrane receptor protein serine/threonine kinase activity;GO:0004888//transmembrane signaling receptor activity;GO:0016301//kinase activity;GO:0016740//transferase activity;GO:0016772//transferase activity, transferring phosphorus…	-
gene-KFK09_000286	23	3.29944	24	3.29854	15	2.10199	5	0.738417	10	1.59425	1	0.154483	2	0.289125	11	1.56686	11	1.5115	35	5.27162	26	3.59164	26	3.63545	CM039718.1	7894102	7895708	-	528	gene-KFK09_000286	-	K13947	3GD0K	P	sp|Q9LU77|PIN2_ARATH Auxin efflux carrier component 2 OS=Arabidopsis thaliana OX=3702 GN=PIN2 PE=1 SV=2	XP_020685782.1 auxin efflux carrier component 1 isoform X1 [Dendrobium catenatum]	-	-	-	-
gene-KFK09_000287	161	11.614	175	12.0946	159	11.2042	64	4.75287	18	1.44302	32	2.48586	3	0.218083	9	0.64465	11	0.760069	49	3.71122	47	3.26484	48	3.37498	CM039718.1	7901191	7905563	-	1050	gene-KFK09_000287	GO:0003674;GO:0005215;GO:0005575;GO:0005622;GO:0005623;GO:0005737;GO:0005783;GO:0005886;GO:0006810;GO:0008150;GO:0009914;GO:0009926;GO:0009966;GO:0010252;GO:0010315;GO:0010329;GO:0010646;GO:0010817;GO:0010928;GO:0012505;GO:0015562;GO:0016020;GO:0022857;GO:0023051;GO:0042592;GO:0043226;GO:0043227;GO:0043229;GO:0043231;GO:0044424;GO:0044444;GO:0044464;GO:0048583;GO:0048878;GO:0050789;GO:0050794;GO:…	K13947	3KQ9D	U	sp|Q5JLM1|PIN5A_ORYSJ Probable auxin efflux carrier component 5a OS=Oryza sativa subsp. japonica OX=39947 GN=PIN5A PE=2 SV=1	XP_028548221.1 auxin efflux carrier component 5 [Dendrobium catenatum]	GO:0006810//transport;GO:0008150//biological_process;GO:0009914//hormone transport;GO:0009926//auxin polar transport;GO:0009966//regulation of signal transduction;GO:0010252//auxin homeostasis;GO:0010315//auxin efflux;GO:0010646//regulation of cell communication;GO:0010817//regulation of hormone levels;GO:0010928//regulation of auxin mediated signaling pathway;GO:0023051//regulation of signaling;…	GO:0005575//cellular_component;GO:0005622//intracellular anatomical structure;GO:0005623//obsolete cell;GO:0005737//cytoplasm;GO:0005783//endoplasmic reticulum;GO:0005886//plasma membrane;GO:0012505//endomembrane system;GO:0016020//membrane;GO:0043226//organelle;GO:0043227//membrane-bounded organelle;GO:0043229//intracellular organelle;GO:0043231//intracellular membrane-bounded organelle;GO:00444…	GO:0003674//molecular_function;GO:0005215//transporter activity;GO:0010329//auxin efflux transmembrane transporter activity;GO:0015562//efflux transmembrane transporter activity;GO:0022857//transmembrane transporter activity;GO:0080161//auxin transmembrane transporter activity;	-
gene-KFK09_000288	1908	40.044	2474	49.7458	2219	45.4928	1901	41.0734	1812	42.263	1693	38.2636	1747	36.9484	1608	33.5096	2003	40.2665	1820	40.1046	1996	40.3392	1904	38.9492	CM039718.1	7953936	8058558	-	3609	gene-KFK09_000288	GO:0003674;GO:0003824;GO:0004176;GO:0005575;GO:0005622;GO:0005623;GO:0005737;GO:0005739;GO:0005911;GO:0006508;GO:0006807;GO:0008150;GO:0008152;GO:0008233;GO:0008237;GO:0009506;GO:0009507;GO:0009526;GO:0009536;GO:0009941;GO:0016462;GO:0016787;GO:0016817;GO:0016818;GO:0016887;GO:0017111;GO:0019538;GO:0030054;GO:0031967;GO:0031975;GO:0042623;GO:0043170;GO:0043226;GO:0043227;GO:0043229;GO:0043231;GO:…	-	3M5Q6	O	sp|F4J3N2|FTSI5_ARATH Probable inactive ATP-dependent zinc metalloprotease FTSHI 5, chloroplastic OS=Arabidopsis thaliana OX=3702 GN=FTSHI5 PE=2 SV=1	XP_020685777.1 probable inactive ATP-dependent zinc metalloprotease FTSHI 5, chloroplastic isoform X1 [Dendrobium catenatum]	GO:0006508//proteolysis;GO:0006807//nitrogen compound metabolic process;GO:0008150//biological_process;GO:0008152//metabolic process;GO:0019538//protein metabolic process;GO:0043170//macromolecule metabolic process;GO:0044238//primary metabolic process;GO:0071704//organic substance metabolic process;GO:1901564//organonitrogen compound metabolic process;	GO:0005575//cellular_component;GO:0005622//intracellular anatomical structure;GO:0005623//obsolete cell;GO:0005737//cytoplasm;GO:0005739//mitochondrion;GO:0005911//cell-cell junction;GO:0009506//plasmodesma;GO:0009507//chloroplast;GO:0009526//plastid envelope;GO:0009536//plastid;GO:0009941//chloroplast envelope;GO:0030054//cell junction;GO:0031967//organelle envelope;GO:0031975//envelope;GO:00432…	GO:0003674//molecular_function;GO:0003824//catalytic activity;GO:0004176//ATP-dependent peptidase activity;GO:0008233//peptidase activity;GO:0008237//metallopeptidase activity;GO:0016462//pyrophosphatase activity;GO:0016787//hydrolase activity;GO:0016817//hydrolase activity, acting on acid anhydrides;GO:0016818//hydrolase activity, acting on acid anhydrides, in phosphorus-containing anhydrides;GO…	-
gene-KFK09_000289	0	0	0	0	0	0	0	0	0	0	2	0.217512	0	0	0	0	0	0	2	0.21207	2	0.194501	0	0	CM039718.1	8081360	8082109	+	750	gene-KFK09_000289	-	-	3M1K1	S	sp|O65499|ZAT3_ARATH Zinc finger protein ZAT3 OS=Arabidopsis thaliana OX=3702 GN=ZAT3 PE=1 SV=1	XP_020674666.1 zinc finger protein ZAT2-like [Dendrobium catenatum]	-	-	-	-
gene-KFK09_000290	398	24.6896	457	27.1609	449	27.2084	483	30.8459	390	26.8867	410	27.3895	606	37.8832	656	40.4072	721	42.842	323	21.0376	334	19.9519	344	20.7999	CM039718.1	8133121	8164278	-	1221	gene-KFK09_000290	GO:0005575;GO:0005622;GO:0005623;GO:0005737;GO:0005773;GO:0043226;GO:0043227;GO:0043229;GO:0043231;GO:0044424;GO:0044444;GO:0044464	-	3KUV6	C	sp|Q8GZA4|CBSX6_ARATH CBS domain-containing protein CBSX6 OS=Arabidopsis thaliana OX=3702 GN=CBSX6 PE=1 SV=1	XP_020685014.1 CBS domain-containing protein CBSX6 [Dendrobium catenatum]	-	GO:0005575//cellular_component;GO:0005622//intracellular anatomical structure;GO:0005623//obsolete cell;GO:0005737//cytoplasm;GO:0005773//vacuole;GO:0043226//organelle;GO:0043227//membrane-bounded organelle;GO:0043229//intracellular organelle;GO:0043231//intracellular membrane-bounded organelle;GO:0044424//obsolete intracellular part;GO:0044444//obsolete cytoplasmic part;GO:0044464//obsolete cell…	-	-
gene-KFK09_000291	37	13.5387	22	7.71252	27	9.65086	13	4.8971	30	12.1994	16	6.30471	24	8.84973	9	3.26996	26	9.11282	7	2.68929	7	2.4665	10	3.56655	CM039718.1	8164446	8167801	+	207	gene-KFK09_000291	-	-	-	-	-	-	-	-	-	-
gene-KFK09_000292	0	0	0	0	0	0	0	0	0	0	0	0	0	0	0	0	0	0	0	0	0	0	0	0	CM039718.1	8168454	8171532	-	342	gene-KFK09_000292	GO:0005575;GO:0005622;GO:0005623;GO:0005737;GO:0005773;GO:0043226;GO:0043227;GO:0043229;GO:0043231;GO:0044424;GO:0044444;GO:0044464	-	3KUV6	C	sp|Q8GZA4|CBSX6_ARATH CBS domain-containing protein CBSX6 OS=Arabidopsis thaliana OX=3702 GN=CBSX6 PE=1 SV=1	XP_020685014.1 CBS domain-containing protein CBSX6 [Dendrobium catenatum]	-	GO:0005575//cellular_component;GO:0005622//intracellular anatomical structure;GO:0005623//obsolete cell;GO:0005737//cytoplasm;GO:0005773//vacuole;GO:0043226//organelle;GO:0043227//membrane-bounded organelle;GO:0043229//intracellular organelle;GO:0043231//intracellular membrane-bounded organelle;GO:0044424//obsolete intracellular part;GO:0044444//obsolete cytoplasmic part;GO:0044464//obsolete cell…	-	-
gene-KFK09_000293	0	0	0	0	0	0	0	0	0	0	0	0	0	0	0	0	0	0	0	0	0	0	0	0	CM039718.1	8194941	8199224	-	552	gene-KFK09_000293	GO:0005575;GO:0005622;GO:0005623;GO:0005737;GO:0005773;GO:0043226;GO:0043227;GO:0043229;GO:0043231;GO:0044424;GO:0044444;GO:0044464	-	3KUV6	C	sp|Q8GZA4|CBSX6_ARATH CBS domain-containing protein CBSX6 OS=Arabidopsis thaliana OX=3702 GN=CBSX6 PE=1 SV=1	XP_020685014.1 CBS domain-containing protein CBSX6 [Dendrobium catenatum]	-	GO:0005575//cellular_component;GO:0005622//intracellular anatomical structure;GO:0005623//obsolete cell;GO:0005737//cytoplasm;GO:0005773//vacuole;GO:0043226//organelle;GO:0043227//membrane-bounded organelle;GO:0043229//intracellular organelle;GO:0043231//intracellular membrane-bounded organelle;GO:0044424//obsolete intracellular part;GO:0044444//obsolete cytoplasmic part;GO:0044464//obsolete cell…	-	-
gene-KFK09_000294	224	24.9142	202	21.5253	219	23.7941	214	24.5037	187	23.1145	227	27.189	189	21.1838	216	23.8549	201	21.414	160	18.6845	127	13.6022	195	21.1401	CM039718.1	8326511	8347626	-	681	gene-KFK09_000294	GO:0003674;GO:0003824;GO:0004750;GO:0005488;GO:0005575;GO:0005622;GO:0005623;GO:0005737;GO:0005829;GO:0005975;GO:0005996;GO:0006081;GO:0006098;GO:0006139;GO:0006725;GO:0006732;GO:0006733;GO:0006739;GO:0006753;GO:0006793;GO:0006796;GO:0006807;GO:0008150;GO:0008152;GO:0009052;GO:0009056;GO:0009117;GO:0009987;GO:0016052;GO:0016853;GO:0016854;GO:0016857;GO:0019321;GO:0019323;GO:0019362;GO:0019637;GO:…	K01783	3I3JA	G	sp|Q9SE42|RPE1_ORYSJ Ribulose-phosphate 3-epimerase, cytoplasmic isoform OS=Oryza sativa subsp. japonica OX=39947 GN=Os09g0505700 PE=1 SV=1	XP_020685016.1 ribulose-phosphate 3-epimerase, cytoplasmic isoform isoform X1 [Dendrobium catenatum]	GO:0005975//carbohydrate metabolic process;GO:0005996//monosaccharide metabolic process;GO:0006081//cellular aldehyde metabolic process;GO:0006098//pentose-phosphate shunt;GO:0006139//nucleobase-containing compound metabolic process;GO:0006725//cellular aromatic compound metabolic process;GO:0006732//obsolete coenzyme metabolic process;GO:0006733//obsolete oxidoreduction coenzyme metabolic proces…	GO:0005575//cellular_component;GO:0005622//intracellular anatomical structure;GO:0005623//obsolete cell;GO:0005737//cytoplasm;GO:0005829//cytosol;GO:0044424//obsolete intracellular part;GO:0044444//obsolete cytoplasmic part;GO:0044464//obsolete cell part;	GO:0003674//molecular_function;GO:0003824//catalytic activity;GO:0004750//ribulose-phosphate 3-epimerase activity;GO:0005488//binding;GO:0016853//isomerase activity;GO:0016854//racemase and epimerase activity;GO:0016857//racemase and epimerase activity, acting on carbohydrates and derivatives;GO:0043167//ion binding;GO:0043169//cation binding;GO:0046872//metal ion binding;	ko00710(Carbon fixation in photosynthetic organisms);ko00040(Pentose and glucuronate interconversions);ko00030(Pentose phosphate pathway)
gene-KFK09_000295	0	0	0	0	0	0	0	0	0	0	0	0	0	0	0	0	0	0	0	0	0	0	0	0	CM039718.1	8426201	8426545	+	345	gene-KFK09_000295	GO:0001871;GO:0002215;GO:0002376;GO:0003674;GO:0003824;GO:0004553;GO:0005488;GO:0005575;GO:0005576;GO:0005618;GO:0005622;GO:0005623;GO:0005737;GO:0005773;GO:0005774;GO:0005886;GO:0006950;GO:0006952;GO:0006955;GO:0006970;GO:0008150;GO:0008810;GO:0009605;GO:0009607;GO:0009617;GO:0009620;GO:0009628;GO:0009651;GO:0009814;GO:0009817;GO:0016020;GO:0016787;GO:0016798;GO:0030246;GO:0030247;GO:0030312;GO:…	-	3KT98	G	sp|P52408|E13B_PRUPE Glucan endo-1,3-beta-glucosidase, basic isoform OS=Prunus persica OX=3760 GN=GNS1 PE=3 SV=1	PKU60208.1 Glucan endo-1,3-beta-glucosidase, basic vacuolar isoform [Dendrobium catenatum]	GO:0002215//defense response to nematode;GO:0002376//immune system process;GO:0006950//response to stress;GO:0006952//defense response;GO:0006955//immune response;GO:0006970//response to osmotic stress;GO:0008150//biological_process;GO:0009605//response to external stimulus;GO:0009607//response to biotic stimulus;GO:0009617//response to bacterium;GO:0009620//response to fungus;GO:0009628//respons…	GO:0005575//cellular_component;GO:0005576//extracellular region;GO:0005618//cell wall;GO:0005622//intracellular anatomical structure;GO:0005623//obsolete cell;GO:0005737//cytoplasm;GO:0005773//vacuole;GO:0005774//vacuolar membrane;GO:0005886//plasma membrane;GO:0016020//membrane;GO:0030312//external encapsulating structure;GO:0031090//organelle membrane;GO:0031224//intrinsic component of membrane…	GO:0001871//obsolete pattern binding;GO:0003674//molecular_function;GO:0003824//catalytic activity;GO:0004553//hydrolase activity, hydrolyzing O-glycosyl compounds;GO:0005488//binding;GO:0008810//cellulase activity;GO:0016787//hydrolase activity;GO:0016798//hydrolase activity, acting on glycosyl bonds;GO:0030246//carbohydrate binding;GO:0030247//polysaccharide binding;	-
gene-KFK09_000296	147	22.2242	140	20.2784	118	17.4268	108	16.8094	100	16.8016	132	21.4907	126	19.1965	208	31.2245	162	23.4599	131	20.7943	146	21.2554	135	19.8937	CM039718.1	8454763	8472200	-	501	gene-KFK09_000296	-	K11368	3IHZU	K	sp|B3MQ24|ENY2_DROAN Enhancer of yellow 2 transcription factor OS=Drosophila ananassae OX=7217 GN=e(y)2 PE=3 SV=1	XP_025815222.1 transcription and mRNA export factor ENY2 [Panicum hallii]	-	-	-	-
gene-KFK09_000297	647	22.0153	654	21.3205	695	23.1011	734	25.712	792	29.9495	768	28.1418	843	28.9062	701	23.6845	835	27.2152	937	33.4753	1040	34.077	901	29.8826	CM039718.1	8498909	8523813	-	2226	gene-KFK09_000297	GO:0003674;GO:0005215;GO:0005488;GO:0005575;GO:0005622;GO:0005623;GO:0005737;GO:0005794;GO:0005795;GO:0005829;GO:0006810;GO:0006891;GO:0006996;GO:0007030;GO:0008104;GO:0008150;GO:0008565;GO:0009987;GO:0010256;GO:0012505;GO:0015031;GO:0015833;GO:0016043;GO:0016192;GO:0017119;GO:0031984;GO:0032991;GO:0033036;GO:0042886;GO:0043226;GO:0043227;GO:0043229;GO:0043231;GO:0044422;GO:0044424;GO:0044431;GO:…	K20289	3KT6T	U	sp|F4JRR1|COG2_ARATH Conserved oligomeric Golgi complex subunit 2 OS=Arabidopsis thaliana OX=3702 GN=COG2 PE=1 SV=1	XP_020692105.1 conserved oligomeric Golgi complex subunit 2 isoform X1 [Dendrobium catenatum]	GO:0006810//transport;GO:0006891//intra-Golgi vesicle-mediated transport;GO:0006996//organelle organization;GO:0007030//Golgi organization;GO:0008104//protein localization;GO:0008150//biological_process;GO:0009987//cellular process;GO:0010256//endomembrane system organization;GO:0015031//protein transport;GO:0015833//peptide transport;GO:0016043//cellular component organization;GO:0016192//vesicl…	GO:0005575//cellular_component;GO:0005622//intracellular anatomical structure;GO:0005623//obsolete cell;GO:0005737//cytoplasm;GO:0005794//Golgi apparatus;GO:0005795//Golgi stack;GO:0005829//cytosol;GO:0012505//endomembrane system;GO:0017119//Golgi transport complex;GO:0031984//organelle subcompartment;GO:0032991//protein-containing complex;GO:0043226//organelle;GO:0043227//membrane-bounded organe…	GO:0003674//molecular_function;GO:0005215//transporter activity;GO:0005488//binding;GO:0008565//obsolete protein transporter activity;GO:0044877//protein-containing complex binding;	-
gene-KFK09_000298	21	2.07112	33	3.11815	11	1.05975	10	1.01532	10	1.09604	26	2.76139	18	1.78896	21	2.0565	20	1.88938	45	4.65973	47	4.46365	44	4.22971	CM039718.1	8560676	8561522	+	768	gene-KFK09_000298	-	-	-	-	-	XP_020692107.2 uncharacterized protein LOC110106517 [Dendrobium catenatum]	-	-	-	-
gene-KFK09_000299	0	0	0	0	0	0	0	0	0	0	0	0	0	0	0	0	0	0	0	0	0	0	0	0	CM039718.1	8568325	8568798	-	474	gene-KFK09_000299	-	-	4JSHM	L	-	PKU62072.1 RNA-directed DNA polymerase [Dendrobium catenatum]	-	-	-	-
gene-KFK09_000300	241	26.1148	229	23.774	201	21.2761	158	17.6257	198	23.8439	177	20.6543	194	21.1843	249	26.7912	145	15.0501	216	24.5746	199	20.7649	218	23.0249	CM039718.1	8615706	8643212	+	699	gene-KFK09_000300	GO:0005575;GO:0005622;GO:0005623;GO:0005634;GO:0043226;GO:0043227;GO:0043229;GO:0043231;GO:0044424;GO:0044464	K09131	3KVE7	S	sp|Q8GWQ6|Y6344_ARATH UPF0235 protein At5g63440 OS=Arabidopsis thaliana OX=3702 GN=At5g63440 PE=1 SV=1	XP_020689781.2 UPF0235 protein At5g63440 isoform X1 [Dendrobium catenatum]	-	GO:0005575//cellular_component;GO:0005622//intracellular anatomical structure;GO:0005623//obsolete cell;GO:0005634//nucleus;GO:0043226//organelle;GO:0043227//membrane-bounded organelle;GO:0043229//intracellular organelle;GO:0043231//intracellular membrane-bounded organelle;GO:0044424//obsolete intracellular part;GO:0044464//obsolete cell part;	-	-
gene-KFK09_000301	523	71.7644	505	66.389	423	56.6988	435	61.4491	413	62.9796	489	72.2579	507	70.1065	756	103.004	526	69.1348	523	75.3481	612	80.866	590	78.9099	CM039718.1	8647182	8660880	-	552	gene-KFK09_000301	GO:0003674;GO:0003735;GO:0005198;GO:0005575;GO:0005622;GO:0005623;GO:0005634;GO:0005730;GO:0005737;GO:0005773;GO:0005829;GO:0005840;GO:0005844;GO:0005911;GO:0009506;GO:0015934;GO:0016020;GO:0022625;GO:0022626;GO:0030054;GO:0031974;GO:0031981;GO:0032991;GO:0042788;GO:0043226;GO:0043227;GO:0043228;GO:0043229;GO:0043231;GO:0043232;GO:0043233;GO:0044391;GO:0044422;GO:0044424;GO:0044428;GO:0044444;GO:…	K02880	3KY8T	J	sp|O48557|RL17_MAIZE 60S ribosomal protein L17 OS=Zea mays OX=4577 GN=RPL17 PE=2 SV=1	KAG0489860.1 hypothetical protein HPP92_006723 [Vanilla planifolia]	-	GO:0005575//cellular_component;GO:0005622//intracellular anatomical structure;GO:0005623//obsolete cell;GO:0005634//nucleus;GO:0005730//nucleolus;GO:0005737//cytoplasm;GO:0005773//vacuole;GO:0005829//cytosol;GO:0005840//ribosome;GO:0005844//polysome;GO:0005911//cell-cell junction;GO:0009506//plasmodesma;GO:0015934//large ribosomal subunit;GO:0016020//membrane;GO:0022625//cytosolic large ribosomal…	GO:0003674//molecular_function;GO:0003735//structural constituent of ribosome;GO:0005198//structural molecule activity;	ko03010(Ribosome)
gene-KFK09_000302	0	0	0	0	0	0	0	0	0	0	0	0	0	0	0	0	0	0	0	0	0	0	0	0	CM039718.1	8749311	8750144	+	834	gene-KFK09_000302	-	-	44TIU	L	-	XP_020677182.1 uncharacterized protein LOC110095822 [Dendrobium catenatum]	-	-	-	-
gene-KFK09_000303	4	0.397604	3	0.2857	6	0.582598	5	0.511659	1	0.110467	2	0.214087	6	0.601015	2	0.197399	2	0.190425	4	0.41746	1	0.0957191	4	0.387546	CM039718.1	8872675	8876454	+	762	gene-KFK09_000303	-	-	3KQP6	O	sp|O94702|ERMP1_SCHPO Putative endoplasmic reticulum metallopeptidase 1 OS=Schizosaccharomyces pombe (strain 972 / ATCC 24843) OX=284812 GN=erm1 PE=3 SV=1	XP_020674027.1 endoplasmic reticulum metallopeptidase 1-like, partial [Dendrobium catenatum]	-	-	-	-
gene-KFK09_000304	788	23.4615	915	26.1005	987	28.706	787	24.1226	867	28.6874	913	29.2731	1176	35.2841	796	23.5324	1131	32.2549	1319	41.2323	1305	37.4151	1237	35.8981	CM039718.1	8902336	8971226	+	2544	gene-KFK09_000304	GO:0000003;GO:0001541;GO:0003006;GO:0005575;GO:0005622;GO:0005623;GO:0005737;GO:0005783;GO:0007275;GO:0007548;GO:0008150;GO:0008406;GO:0008585;GO:0012505;GO:0022414;GO:0032501;GO:0032502;GO:0043226;GO:0043227;GO:0043229;GO:0043231;GO:0044424;GO:0044444;GO:0044464;GO:0045137;GO:0046545;GO:0046660;GO:0048513;GO:0048608;GO:0048731;GO:0048856;GO:0061458	-	3KQP6	O	sp|Q0VGW4|ERMP1_XENLA Endoplasmic reticulum metallopeptidase 1 OS=Xenopus laevis OX=8355 GN=ermp1 PE=2 SV=1	XP_020580658.1 endoplasmic reticulum metallopeptidase 1 isoform X2 [Phalaenopsis equestris]	GO:0000003//reproduction;GO:0001541//ovarian follicle development;GO:0003006//developmental process involved in reproduction;GO:0007275//multicellular organism development;GO:0007548//sex differentiation;GO:0008150//biological_process;GO:0008406//gonad development;GO:0008585//female gonad development;GO:0022414//reproductive process;GO:0032501//multicellular organismal process;GO:0032502//develop…	GO:0005575//cellular_component;GO:0005622//intracellular anatomical structure;GO:0005623//obsolete cell;GO:0005737//cytoplasm;GO:0005783//endoplasmic reticulum;GO:0012505//endomembrane system;GO:0043226//organelle;GO:0043227//membrane-bounded organelle;GO:0043229//intracellular organelle;GO:0043231//intracellular membrane-bounded organelle;GO:0044424//obsolete intracellular part;GO:0044444//obsol…	-	-
gene-KFK09_000305	377	23.9157	298	18.1116	313	19.396	269	17.5676	295	20.7973	302	20.6309	465	29.7261	576	36.2818	420	25.5208	365	24.3107	367	22.419	369	22.8161	CM039718.1	9039372	9069528	+	1194	gene-KFK09_000305	GO:0003674;GO:0003824;GO:0005575;GO:0005622;GO:0005623;GO:0005737;GO:0005739;GO:0005777;GO:0006725;GO:0006778;GO:0006790;GO:0006807;GO:0008150;GO:0008152;GO:0008482;GO:0009987;GO:0010035;GO:0010477;GO:0015994;GO:0016491;GO:0016667;GO:0016670;GO:0033013;GO:0042221;GO:0042579;GO:0043226;GO:0043227;GO:0043229;GO:0043231;GO:0044237;GO:0044424;GO:0044444;GO:0044464;GO:0046483;GO:0050896;GO:0051186;GO:…	K00387	3KPRB	C	sp|Q9S850|SUOX_ARATH Sulfite oxidase OS=Arabidopsis thaliana OX=3702 GN=SOX PE=1 SV=1	XP_020674028.1 sulfite oxidase isoform X1 [Dendrobium catenatum]	GO:0006725//cellular aromatic compound metabolic process;GO:0006778//porphyrin-containing compound metabolic process;GO:0006790//sulfur compound metabolic process;GO:0006807//nitrogen compound metabolic process;GO:0008150//biological_process;GO:0008152//metabolic process;GO:0009987//cellular process;GO:0010035//response to inorganic substance;GO:0010477//response to sulfur dioxide;GO:0015994//chl…	GO:0005575//cellular_component;GO:0005622//intracellular anatomical structure;GO:0005623//obsolete cell;GO:0005737//cytoplasm;GO:0005739//mitochondrion;GO:0005777//peroxisome;GO:0042579//microbody;GO:0043226//organelle;GO:0043227//membrane-bounded organelle;GO:0043229//intracellular organelle;GO:0043231//intracellular membrane-bounded organelle;GO:0044424//obsolete intracellular part;GO:0044444//…	GO:0003674//molecular_function;GO:0003824//catalytic activity;GO:0008482//sulfite oxidase activity;GO:0016491//oxidoreductase activity;GO:0016667//oxidoreductase activity, acting on a sulfur group of donors;GO:0016670//oxidoreductase activity, acting on a sulfur group of donors, oxygen as acceptor;	ko00920(Sulfur metabolism)
gene-KFK09_000306	0	0	0	0	0	0	0	0	0	0	0	0	0	0	0	0	0	0	0	0	0	0	0	0	CM039718.1	9081330	9081966	+	156	gene-KFK09_000306	-	-	-	-	-	XP_020595270.1 uncharacterized protein LOC110035377 [Phalaenopsis equestris]	-	-	-	-
gene-KFK09_000307	24	1.03936	44	1.82561	25	1.0576	486	21.6677	378	18.1925	452	21.0797	398	17.3693	322	13.8464	378	15.6802	371	16.8692	407	16.973	410	17.3066	CM039718.1	9113899	9132703	+	1749	gene-KFK09_000307	GO:0005575;GO:0005622;GO:0005623;GO:0005737;GO:0005819;GO:0005856;GO:0005874;GO:0009524;GO:0015630;GO:0043226;GO:0043228;GO:0043229;GO:0043232;GO:0044422;GO:0044424;GO:0044430;GO:0044444;GO:0044446;GO:0044464;GO:0099080;GO:0099081;GO:0099512;GO:0099513	K16732	3KVNW	DZ	sp|Q9C7G0|MA658_ARATH 65-kDa microtubule-associated protein 8 OS=Arabidopsis thaliana OX=3702 GN=MAP65-8 PE=1 SV=2	XP_020689588.1 65-kDa microtubule-associated protein 8 isoform X1 [Dendrobium catenatum]	-	GO:0005575//cellular_component;GO:0005622//intracellular anatomical structure;GO:0005623//obsolete cell;GO:0005737//cytoplasm;GO:0005819//spindle;GO:0005856//cytoskeleton;GO:0005874//microtubule;GO:0009524//phragmoplast;GO:0015630//microtubule cytoskeleton;GO:0043226//organelle;GO:0043228//non-membrane-bounded organelle;GO:0043229//intracellular organelle;GO:0043232//intracellular non-membrane-bo…	-	-
gene-KFK09_000308	581	26.3358	632	27.4464	559	24.7519	625	29.1655	569	28.6632	572	27.9212	1059	48.3736	1109	49.9144	1157	50.235	1005	47.8299	1102	48.1015	1088	48.0697	CM039718.1	9188338	9264200	-	1671	gene-KFK09_000308	GO:0005575;GO:0005622;GO:0005623;GO:0005634;GO:0005654;GO:0005737;GO:0005829;GO:0006139;GO:0006364;GO:0006396;GO:0006725;GO:0006807;GO:0008150;GO:0008152;GO:0009893;GO:0009987;GO:0010467;GO:0010468;GO:0010604;GO:0010628;GO:0016070;GO:0016072;GO:0019219;GO:0019222;GO:0022613;GO:0030490;GO:0030684;GO:0030688;GO:0031323;GO:0031325;GO:0031974;GO:0031981;GO:0032991;GO:0034470;GO:0034641;GO:0034660;GO:…	K07178	3IDED	DT	sp|Q54VD8|RIO1_DICDI Serine/threonine-protein kinase rio1 OS=Dictyostelium discoideum OX=44689 GN=rio1 PE=3 SV=1	XP_020689586.1 serine/threonine-protein kinase RIO1 isoform X1 [Dendrobium catenatum]	GO:0006139//nucleobase-containing compound metabolic process;GO:0006364//rRNA processing;GO:0006396//RNA processing;GO:0006725//cellular aromatic compound metabolic process;GO:0006807//nitrogen compound metabolic process;GO:0008150//biological_process;GO:0008152//metabolic process;GO:0009893//positive regulation of metabolic process;GO:0009987//cellular process;GO:0010467//gene expression;GO:0010…	GO:0005575//cellular_component;GO:0005622//intracellular anatomical structure;GO:0005623//obsolete cell;GO:0005634//nucleus;GO:0005654//nucleoplasm;GO:0005737//cytoplasm;GO:0005829//cytosol;GO:0030684//preribosome;GO:0030688//preribosome, small subunit precursor;GO:0031974//membrane-enclosed lumen;GO:0031981//nuclear lumen;GO:0032991//protein-containing complex;GO:0034708//methyltransferase compl…	-	ko03008(Ribosome biogenesis in eukaryotes)
gene-KFK09_000309	25	7.79256	23	6.86856	34	10.3525	20	6.41785	40	13.8562	17	5.70634	18	5.654	36	11.1421	45	13.4356	31	10.1453	59	17.7092	46	13.9756	CM039718.1	9272637	9274979	+	243	gene-KFK09_000309	-	-	3GEGJ	C	-	-	-	-	-	-
gene-KFK09_000310	387	22.4619	389	21.6313	387	21.9418	362	21.6304	399	25.7366	389	24.3139	499	29.1863	640	36.8842	490	27.2418	552	33.6386	612	34.2054	600	33.9437	CM039718.1	9292473	9331672	+	1305	gene-KFK09_000310	GO:0003674;GO:0003824;GO:0005575;GO:0005622;GO:0005623;GO:0005737;GO:0005829;GO:0006464;GO:0006807;GO:0008150;GO:0008152;GO:0008641;GO:0009987;GO:0016874;GO:0016877;GO:0019538;GO:0032446;GO:0036211;GO:0043170;GO:0043412;GO:0044237;GO:0044238;GO:0044260;GO:0044267;GO:0044424;GO:0044444;GO:0044464;GO:0070647;GO:0071566;GO:0071569;GO:0071704;GO:1901564	K12164	3KTSK	H	sp|Q6K6K7|UBA5_ORYSJ Ubiquitin-like modifier-activating enzyme 5 OS=Oryza sativa subsp. japonica OX=39947 GN=Os02g0506500 PE=2 SV=1	XP_020689584.1 ubiquitin-like modifier-activating enzyme 5 [Dendrobium catenatum]	GO:0006464//cellular protein modification process;GO:0006807//nitrogen compound metabolic process;GO:0008150//biological_process;GO:0008152//metabolic process;GO:0009987//cellular process;GO:0019538//protein metabolic process;GO:0032446//protein modification by small protein conjugation;GO:0036211//protein modification process;GO:0043170//macromolecule metabolic process;GO:0043412//macromolecule …	GO:0005575//cellular_component;GO:0005622//intracellular anatomical structure;GO:0005623//obsolete cell;GO:0005737//cytoplasm;GO:0005829//cytosol;GO:0044424//obsolete intracellular part;GO:0044444//obsolete cytoplasmic part;GO:0044464//obsolete cell part;	GO:0003674//molecular_function;GO:0003824//catalytic activity;GO:0008641//ubiquitin-like modifier activating enzyme activity;GO:0016874//ligase activity;GO:0016877//ligase activity, forming carbon-sulfur bonds;GO:0071566//UFM1 activating enzyme activity;	-
gene-KFK09_000311	3	0.339658	3	0.325416	1	0.110598	3	0.349672	0	0	1	0.121924	5	0.57047	8	0.899362	2	0.216897	8	0.950985	0	0	6	0.662131	CM039718.1	9336070	9364699	-	669	gene-KFK09_000311	-	K01493	3G959	F	sp|Q9VWA2|DCTD_DROME Probable deoxycytidylate deaminase OS=Drosophila melanogaster OX=7227 GN=CG6951 PE=2 SV=1	XP_020689583.1 deoxycytidylate deaminase [Dendrobium catenatum]	-	-	-	ko00240(Pyrimidine metabolism)
gene-KFK09_000312	9	1.39405	14	2.07761	9	1.36178	8	1.27569	11	1.89353	4	0.667216	2	0.312184	4	0.615208	1	0.148368	4	0.65052	3	0.447472	3	0.45293	CM039718.1	9416562	9423415	+	489	gene-KFK09_000312	GO:0000122;GO:0000976;GO:0000977;GO:0000978;GO:0000987;GO:0001012;GO:0001067;GO:0003674;GO:0003676;GO:0003677;GO:0003690;GO:0003700;GO:0005488;GO:0005575;GO:0005622;GO:0005623;GO:0005634;GO:0006355;GO:0006357;GO:0006950;GO:0007275;GO:0008150;GO:0009653;GO:0009791;GO:0009888;GO:0009889;GO:0009890;GO:0009892;GO:0009987;GO:0010015;GO:0010053;GO:0010055;GO:0010468;GO:0010556;GO:0010558;GO:0010605;GO:…	-	4JPST	K	sp|Q9FYA2|WRK75_ARATH Probable WRKY transcription factor 75 OS=Arabidopsis thaliana OX=3702 GN=WRKY75 PE=1 SV=1	XP_020689591.1 probable WRKY transcription factor 75 [Dendrobium catenatum]	GO:0000122//negative regulation of transcription by RNA polymerase II;GO:0006355//regulation of transcription, DNA-templated;GO:0006357//regulation of transcription by RNA polymerase II;GO:0006950//response to stress;GO:0007275//multicellular organism development;GO:0008150//biological_process;GO:0009653//anatomical structure morphogenesis;GO:0009791//post-embryonic development;GO:0009888//tissue…	GO:0005575//cellular_component;GO:0005622//intracellular anatomical structure;GO:0005623//obsolete cell;GO:0005634//nucleus;GO:0043226//organelle;GO:0043227//membrane-bounded organelle;GO:0043229//intracellular organelle;GO:0043231//intracellular membrane-bounded organelle;GO:0044424//obsolete intracellular part;GO:0044464//obsolete cell part;	GO:0000976//transcription cis-regulatory region binding;GO:0000977//RNA polymerase II transcription regulatory region sequence-specific DNA binding;GO:0000978//RNA polymerase II cis-regulatory region sequence-specific DNA binding;GO:0000987//cis-regulatory region sequence-specific DNA binding;GO:0001067//transcription regulatory region nucleic acid binding;GO:0003674//molecular_function;GO:000367…	-
gene-KFK09_000313	314	15.9193	315	15.3004	336	16.6403	411	21.4515	318	17.917	370	20.2007	375	19.1589	283	14.2464	403	19.5706	308	16.3949	346	16.8919	329	16.2579	CM039718.1	9525834	9569935	+	1494	gene-KFK09_000313	GO:0003674;GO:0003824;GO:0004672;GO:0004674;GO:0004675;GO:0004888;GO:0005575;GO:0005623;GO:0005886;GO:0006464;GO:0006468;GO:0006793;GO:0006796;GO:0006807;GO:0007154;GO:0007165;GO:0007166;GO:0007167;GO:0007178;GO:0008150;GO:0008152;GO:0009987;GO:0016020;GO:0016301;GO:0016310;GO:0016740;GO:0016772;GO:0016773;GO:0019199;GO:0019538;GO:0023052;GO:0036211;GO:0038023;GO:0043170;GO:0043412;GO:0044237;GO:…	-	3KNI6	T	sp|Q1PDV6|PBL27_ARATH Serine/threonine-protein kinase PBL27 OS=Arabidopsis thaliana OX=3702 GN=PBL27 PE=1 SV=1	XP_020694808.1 serine/threonine-protein kinase PBL27-like [Dendrobium catenatum]	GO:0006464//cellular protein modification process;GO:0006468//protein phosphorylation;GO:0006793//phosphorus metabolic process;GO:0006796//phosphate-containing compound metabolic process;GO:0006807//nitrogen compound metabolic process;GO:0007154//cell communication;GO:0007165//signal transduction;GO:0007166//cell surface receptor signaling pathway;GO:0007167//enzyme linked receptor protein signal…	GO:0005575//cellular_component;GO:0005623//obsolete cell;GO:0005886//plasma membrane;GO:0016020//membrane;GO:0044464//obsolete cell part;GO:0071944//cell periphery;	GO:0003674//molecular_function;GO:0003824//catalytic activity;GO:0004672//protein kinase activity;GO:0004674//protein serine/threonine kinase activity;GO:0004675//transmembrane receptor protein serine/threonine kinase activity;GO:0004888//transmembrane signaling receptor activity;GO:0016301//kinase activity;GO:0016740//transferase activity;GO:0016772//transferase activity, transferring phosphorus…	-
gene-KFK09_000314	580	41.2501	641	43.677	606	42.1013	904	66.1888	897	70.8977	864	66.1728	541	38.7737	693	48.9389	570	38.8307	413	30.8397	463	31.7092	426	29.531	CM039718.1	9577737	9620958	-	1065	gene-KFK09_000314	-	-	3KQZE	G	sp|P19515|LIP_RHIMI Lipase OS=Rhizomucor miehei OX=4839 PE=1 SV=2	XP_020694797.1 lipase [Dendrobium catenatum]	-	-	-	-
gene-KFK09_000315	471	45.2158	449	41.2965	541	50.7333	561	55.4436	506	53.9837	462	47.7618	613	59.3025	531	50.616	681	62.621	536	54.0253	589	54.4492	628	58.7626	CM039718.1	9647719	9680838	-	789	gene-KFK09_000315	GO:0000151;GO:0000731;GO:0002039;GO:0002831;GO:0002832;GO:0003674;GO:0003824;GO:0004842;GO:0005488;GO:0005515;GO:0005575;GO:0005622;GO:0005623;GO:0005634;GO:0005654;GO:0005737;GO:0005829;GO:0006139;GO:0006259;GO:0006281;GO:0006301;GO:0006464;GO:0006508;GO:0006511;GO:0006725;GO:0006807;GO:0006950;GO:0006974;GO:0008134;GO:0008150;GO:0008152;GO:0008270;GO:0009056;GO:0009057;GO:0009058;GO:0009059;GO:…	K10144	3KX6M	O	sp|Q8VZK0|MIEL1_ARATH E3 ubiquitin-protein ligase MIEL1 OS=Arabidopsis thaliana OX=3702 GN=MIEL1 PE=1 SV=1	XP_020694800.1 E3 ubiquitin-protein ligase MIEL1 isoform X1 [Dendrobium catenatum]	GO:0000731//DNA synthesis involved in DNA repair;GO:0002831//regulation of response to biotic stimulus;GO:0002832//negative regulation of response to biotic stimulus;GO:0006139//nucleobase-containing compound metabolic process;GO:0006259//DNA metabolic process;GO:0006281//DNA repair;GO:0006301//postreplication repair;GO:0006464//cellular protein modification process;GO:0006508//proteolysis;GO:000…	GO:0000151//ubiquitin ligase complex;GO:0005575//cellular_component;GO:0005622//intracellular anatomical structure;GO:0005623//obsolete cell;GO:0005634//nucleus;GO:0005654//nucleoplasm;GO:0005737//cytoplasm;GO:0005829//cytosol;GO:0016604//nuclear body;GO:0016607//nuclear speck;GO:0031974//membrane-enclosed lumen;GO:0031981//nuclear lumen;GO:0032991//protein-containing complex;GO:0043226//organell…	GO:0002039//p53 binding;GO:0003674//molecular_function;GO:0003824//catalytic activity;GO:0004842//ubiquitin-protein transferase activity;GO:0005488//binding;GO:0005515//protein binding;GO:0008134//transcription factor binding;GO:0008270//zinc ion binding;GO:0016740//transferase activity;GO:0019787//ubiquitin-like protein transferase activity;GO:0042802//identical protein binding;GO:0042803//prote…	ko04120(Ubiquitin mediated proteolysis)
gene-KFK09_000316	346	43.8983	312	37.9249	271	33.5867	211	27.5597	263	37.0826	225	30.7414	401	51.2695	543	68.4063	419	50.9201	500	66.6048	545	66.5849	564	69.7467	CM039718.1	9711797	9728208	+	597	gene-KFK09_000316	-	K02871	3G87X	J	sp|Q18CJ1|RL13_CLOD6 50S ribosomal protein L13 OS=Clostridioides difficile (strain 630) OX=272563 GN=rplM PE=3 SV=1	XP_028557251.1 uncharacterized protein LOC110100918 [Dendrobium catenatum]	-	-	-	ko03010(Ribosome)
gene-KFK09_000317	48	17.069	75	25.552	51	17.7159	93	34.0462	123	48.6088	93	35.6138	233	83.496	354	124.995	281	95.7142	58	21.655	72	24.6551	86	29.8083	CM039718.1	9733557	9733769	-	213	gene-KFK09_000317	-	-	-	-	-	-	-	-	-	-
gene-KFK09_000318	9	0.34798	2	0.0740866	7	0.264385	5	0.199022	5	0.214845	15	0.624557	0	0	3	0.115175	4	0.148141	15	0.608929	24	0.893574	44	1.6582	CM039718.1	9739619	9756666	+	1959	gene-KFK09_000318	-	-	3KYNQ	-	-	XP_020684303.1 uncharacterized protein LOC110100919 [Dendrobium catenatum]	-	-	-	-
gene-KFK09_000319	1	0.191272	2	0.366504	6	1.12106	1	0.196911	3	0.637698	0	0	5	0.963749	12	2.27906	4	0.732849	1	0.200824	2	0.368373	6	1.1186	CM039718.1	9763081	9763476	-	396	gene-KFK09_000319	-	-	-	-	-	-	-	-	-	-
gene-KFK09_000320	645	40.1106	698	41.5865	707	42.9482	639	40.909	671	46.3729	652	43.6632	754	47.2512	742	45.8171	704	41.9349	771	50.3404	899	53.8352	792	48.0061	CM039718.1	9801951	9807015	-	1218	gene-KFK09_000320	GO:0003674;GO:0005488;GO:0005543;GO:0008289;GO:0035091;GO:0043167;GO:0043168	-	3KXY2	S	sp|Q10LG8|TLP6_ORYSJ Tubby-like F-box protein 6 OS=Oryza sativa subsp. japonica OX=39947 GN=TULP6 PE=2 SV=1	XP_020684297.1 tubby-like F-box protein 6 isoform X1 [Dendrobium catenatum]	-	-	GO:0003674//molecular_function;GO:0005488//binding;GO:0005543//phospholipid binding;GO:0008289//lipid binding;GO:0035091//phosphatidylinositol binding;GO:0043167//ion binding;GO:0043168//anion binding;	-
gene-KFK09_000321	1947	96.3875	1904	90.3066	1999	96.6705	2932	149.43	2699	148.491	2770	147.674	3770	188.078	3132	153.958	4370	207.224	6019	312.855	6205	295.804	6132	295.889	CM039718.1	9877082	9915310	-	1530	gene-KFK09_000321	-	-	3KTX8	P	sp|Q56XP4|NHX2_ARATH Sodium/hydrogen exchanger 2 OS=Arabidopsis thaliana OX=3702 GN=NHX2 PE=2 SV=2	XP_020684295.1 sodium/hydrogen exchanger 2 [Dendrobium catenatum]	-	-	-	-
gene-KFK09_000322	0	0	0	0	0	0	0	0	0	0	0	0	0	0	0	0	0	0	0	0	0	0	0	0	CM039718.1	9954725	9956191	-	1467	gene-KFK09_000322	-	-	3GKB9	S	-	PKU68755.1 hypothetical protein MA16_Dca014225 [Dendrobium catenatum]	-	-	-	-
gene-KFK09_000323	700	64.7382	642	56.8847	616	55.6505	505	48.081	538	55.2952	563	56.0712	634	59.0874	723	66.3934	718	63.6049	607	58.9406	604	53.7906	599	53.996	CM039718.1	9995079	9999342	-	819	gene-KFK09_000323	GO:0005575;GO:0005622;GO:0005623;GO:0005737;GO:0005783;GO:0005789;GO:0005886;GO:0006810;GO:0008150;GO:0012505;GO:0016020;GO:0031984;GO:0042175;GO:0043226;GO:0043227;GO:0043229;GO:0043231;GO:0044422;GO:0044424;GO:0044425;GO:0044432;GO:0044444;GO:0044446;GO:0044464;GO:0046907;GO:0051179;GO:0051234;GO:0051641;GO:0051649;GO:0071944;GO:0098827	-	3KR0G	U	sp|B9DHD7|VAP22_ARATH Vesicle-associated protein 2-2 OS=Arabidopsis thaliana OX=3702 GN=PVA22 PE=1 SV=1	XP_020580608.1 vesicle-associated protein 1-2-like [Phalaenopsis equestris]	GO:0006810//transport;GO:0008150//biological_process;GO:0046907//intracellular transport;GO:0051179//localization;GO:0051234//establishment of localization;GO:0051641//cellular localization;GO:0051649//establishment of localization in cell;	GO:0005575//cellular_component;GO:0005622//intracellular anatomical structure;GO:0005623//obsolete cell;GO:0005737//cytoplasm;GO:0005783//endoplasmic reticulum;GO:0005789//endoplasmic reticulum membrane;GO:0005886//plasma membrane;GO:0012505//endomembrane system;GO:0016020//membrane;GO:0031984//organelle subcompartment;GO:0042175//nuclear outer membrane-endoplasmic reticulum membrane network;GO:0…	-	-
gene-KFK09_000324	0	0	0	0	0	0	0	0	0	0	0	0	0	0	0	0	0	0	0	0	0	0	0	0	CM039718.1	10051170	10051367	-	198	gene-KFK09_000324	-	-	-	-	-	PKU67299.1 hypothetical protein MA16_Dca021251 [Dendrobium catenatum]	-	-	-	-
gene-KFK09_000325	0	0	0	0	1	0.198898	0	0	3	0.67884	3	0.6578	1	0.205185	0	0	0	0	1	0.21378	1	0.19607	1	0.198461	CM039718.1	10085900	10086271	-	372	gene-KFK09_000325	-	-	-	-	-	-	-	-	-	-
gene-KFK09_000326	1	0.203612	5	0.975374	3	0.596693	142	29.7654	125	28.285	121	26.5312	39	8.00223	50	10.1088	40	7.8013	51	10.9028	47	9.21528	38	7.54153	CM039718.1	10129952	10130323	+	372	gene-KFK09_000326	-	-	-	-	-	-	-	-	-	-
gene-KFK09_000327	0	0	0	0	0	0	0	0	0	0	0	0	0	0	0	0	0	0	0	0	0	0	0	0	CM039718.1	10231557	10231859	-	303	gene-KFK09_000327	GO:0003674;GO:0003676;GO:0003723;GO:0003824;GO:0004518;GO:0004519;GO:0005488;GO:0005575;GO:0005622;GO:0005623;GO:0005737;GO:0005739;GO:0006139;GO:0006725;GO:0006807;GO:0008150;GO:0008152;GO:0009451;GO:0009987;GO:0016070;GO:0016787;GO:0016788;GO:0034641;GO:0043170;GO:0043226;GO:0043227;GO:0043229;GO:0043231;GO:0043412;GO:0044237;GO:0044238;GO:0044424;GO:0044444;GO:0044464;GO:0046483;GO:0071704;GO:…	-	4JN68	L	sp|Q94HW2|POLR1_ARATH Retrovirus-related Pol polyprotein from transposon RE1 OS=Arabidopsis thaliana OX=3702 GN=RE1 PE=2 SV=1	PKU77046.1 Retrovirus-related Pol polyprotein from transposon TNT 1-94 [Dendrobium catenatum]	GO:0006139//nucleobase-containing compound metabolic process;GO:0006725//cellular aromatic compound metabolic process;GO:0006807//nitrogen compound metabolic process;GO:0008150//biological_process;GO:0008152//metabolic process;GO:0009451//RNA modification;GO:0009987//cellular process;GO:0016070//RNA metabolic process;GO:0034641//cellular nitrogen compound metabolic process;GO:0043170//macromolecu…	GO:0005575//cellular_component;GO:0005622//intracellular anatomical structure;GO:0005623//obsolete cell;GO:0005737//cytoplasm;GO:0005739//mitochondrion;GO:0043226//organelle;GO:0043227//membrane-bounded organelle;GO:0043229//intracellular organelle;GO:0043231//intracellular membrane-bounded organelle;GO:0044424//obsolete intracellular part;GO:0044444//obsolete cytoplasmic part;GO:0044464//obsolet…	GO:0003674//molecular_function;GO:0003676//nucleic acid binding;GO:0003723//RNA binding;GO:0003824//catalytic activity;GO:0004518//nuclease activity;GO:0004519//endonuclease activity;GO:0005488//binding;GO:0016787//hydrolase activity;GO:0016788//hydrolase activity, acting on ester bonds;GO:0097159//organic cyclic compound binding;GO:1901363//heterocyclic compound binding;	-
gene-KFK09_000328	2	0.0617308	2	0.0591425	3	0.0904522	30	0.953262	33	1.13195	20	0.664769	3	0.0933117	9	0.275828	2	0.0591296	6	0.19444	2	0.0594441	2	0.0601692	CM039718.1	10287900	10349242	+	2454	gene-KFK09_000328	GO:0003674;GO:0003824;GO:0004497;GO:0007154;GO:0007165;GO:0008150;GO:0008152;GO:0009058;GO:0009719;GO:0009725;GO:0009735;GO:0009741;GO:0009742;GO:0009755;GO:0009850;GO:0009851;GO:0009889;GO:0009987;GO:0010033;GO:0010600;GO:0010817;GO:0014070;GO:0016491;GO:0016705;GO:0016709;GO:0019222;GO:0023052;GO:0031323;GO:0031326;GO:0032350;GO:0032870;GO:0033993;GO:0042221;GO:0042445;GO:0042446;GO:0043401;GO:…	K11816	3KSGW	Q	sp|Q9FVQ0|YUC10_ARATH Probable indole-3-pyruvate monooxygenase YUCCA10 OS=Arabidopsis thaliana OX=3702 GN=YUC10 PE=2 SV=1	XP_020580609.1 probable indole-3-pyruvate monooxygenase YUCCA10 [Phalaenopsis equestris]	GO:0007154//cell communication;GO:0007165//signal transduction;GO:0008150//biological_process;GO:0008152//metabolic process;GO:0009058//biosynthetic process;GO:0009719//response to endogenous stimulus;GO:0009725//response to hormone;GO:0009735//response to cytokinin;GO:0009741//response to brassinosteroid;GO:0009742//brassinosteroid mediated signaling pathway;GO:0009755//hormone-mediated signalin…	-	GO:0003674//molecular_function;GO:0003824//catalytic activity;GO:0004497//monooxygenase activity;GO:0016491//oxidoreductase activity;GO:0016705//oxidoreductase activity, acting on paired donors, with incorporation or reduction of molecular oxygen;GO:0016709//oxidoreductase activity, acting on paired donors, with incorporation or reduction of molecular oxygen, NAD(P)H as one donor, and incorporati…	ko00380(Tryptophan metabolism)
gene-KFK09_000329	0	0	0	0	0	0	0	0	0	0	0	0	0	0	0	0	0	0	0	0	0	0	0	0	CM039718.1	10364538	10376035	-	2820	gene-KFK09_000329	-	-	37ZYM	S	sp|P14381|YTX2_XENLA Transposon TX1 uncharacterized 149 kDa protein OS=Xenopus laevis OX=8355 PE=4 SV=1	XP_020671696.2 uncharacterized protein LOC110091790 [Dendrobium catenatum]	-	-	-	-
gene-KFK09_000330	0	0	0	0	0	0	8	0.892439	3	0.361271	1	0.116691	2	0.218395	13	1.39874	1	0.103794	5	0.568856	1	0.104346	1	0.105619	CM039718.1	10392438	10440197	-	699	gene-KFK09_000330	GO:0003674;GO:0003824;GO:0004497;GO:0007154;GO:0007165;GO:0008150;GO:0008152;GO:0009058;GO:0009719;GO:0009725;GO:0009735;GO:0009741;GO:0009742;GO:0009755;GO:0009850;GO:0009851;GO:0009889;GO:0009987;GO:0010033;GO:0010600;GO:0010817;GO:0014070;GO:0016491;GO:0016705;GO:0016709;GO:0019222;GO:0023052;GO:0031323;GO:0031326;GO:0032350;GO:0032870;GO:0033993;GO:0042221;GO:0042445;GO:0042446;GO:0043401;GO:…	K11816	3KSGW	Q	sp|Q9FVQ0|YUC10_ARATH Probable indole-3-pyruvate monooxygenase YUCCA10 OS=Arabidopsis thaliana OX=3702 GN=YUC10 PE=2 SV=1	PKU81287.1 putative indole-3-pyruvate monooxygenase YUCCA10 [Dendrobium catenatum]	GO:0007154//cell communication;GO:0007165//signal transduction;GO:0008150//biological_process;GO:0008152//metabolic process;GO:0009058//biosynthetic process;GO:0009719//response to endogenous stimulus;GO:0009725//response to hormone;GO:0009735//response to cytokinin;GO:0009741//response to brassinosteroid;GO:0009742//brassinosteroid mediated signaling pathway;GO:0009755//hormone-mediated signalin…	-	GO:0003674//molecular_function;GO:0003824//catalytic activity;GO:0004497//monooxygenase activity;GO:0016491//oxidoreductase activity;GO:0016705//oxidoreductase activity, acting on paired donors, with incorporation or reduction of molecular oxygen;GO:0016709//oxidoreductase activity, acting on paired donors, with incorporation or reduction of molecular oxygen, NAD(P)H as one donor, and incorporati…	ko00380(Tryptophan metabolism)
gene-KFK09_000331	0	0	0	0	0	0	21	2.43678	23	2.88103	12	1.45656	18	2.04452	36	4.02906	26	2.80707	21	2.48519	7	0.75977	4	0.43945	CM039718.1	10443349	10444020	-	672	gene-KFK09_000331	GO:0003674;GO:0003824;GO:0004497;GO:0007154;GO:0007165;GO:0008150;GO:0008152;GO:0009058;GO:0009719;GO:0009725;GO:0009735;GO:0009741;GO:0009742;GO:0009755;GO:0009850;GO:0009851;GO:0009889;GO:0009987;GO:0010033;GO:0010600;GO:0010817;GO:0014070;GO:0016491;GO:0016705;GO:0016709;GO:0019222;GO:0023052;GO:0031323;GO:0031326;GO:0032350;GO:0032870;GO:0033993;GO:0042221;GO:0042445;GO:0042446;GO:0043401;GO:…	K11816	3KSGW	Q	sp|Q9LPL3|YUC11_ARATH Probable indole-3-pyruvate monooxygenase YUCCA11 OS=Arabidopsis thaliana OX=3702 GN=YUC11 PE=2 SV=1	KAG0495690.1 hypothetical protein HPP92_000381 [Vanilla planifolia]	GO:0007154//cell communication;GO:0007165//signal transduction;GO:0008150//biological_process;GO:0008152//metabolic process;GO:0009058//biosynthetic process;GO:0009719//response to endogenous stimulus;GO:0009725//response to hormone;GO:0009735//response to cytokinin;GO:0009741//response to brassinosteroid;GO:0009742//brassinosteroid mediated signaling pathway;GO:0009755//hormone-mediated signalin…	-	GO:0003674//molecular_function;GO:0003824//catalytic activity;GO:0004497//monooxygenase activity;GO:0016491//oxidoreductase activity;GO:0016705//oxidoreductase activity, acting on paired donors, with incorporation or reduction of molecular oxygen;GO:0016709//oxidoreductase activity, acting on paired donors, with incorporation or reduction of molecular oxygen, NAD(P)H as one donor, and incorporati…	ko00380(Tryptophan metabolism)
gene-KFK09_000332	50	3.13249	19	1.14044	37	2.26437	32	2.0639	50	3.48123	59	3.98053	32	2.02029	52	3.2348	37	2.22037	51	3.3547	68	4.10238	55	3.35858	CM039718.1	10500500	10531688	-	1209	gene-KFK09_000332	GO:0000003;GO:0002376;GO:0003006;GO:0003674;GO:0003676;GO:0003723;GO:0003729;GO:0005488;GO:0005575;GO:0005622;GO:0005623;GO:0005737;GO:0006139;GO:0006401;GO:0006402;GO:0006725;GO:0006807;GO:0006950;GO:0006952;GO:0006955;GO:0007275;GO:0008150;GO:0008152;GO:0008219;GO:0009056;GO:0009057;GO:0009314;GO:0009416;GO:0009626;GO:0009628;GO:0009648;GO:0009791;GO:0009892;GO:0009966;GO:0009967;GO:0009987;GO:…	K13207	3KQM6	A	sp|Q8LFS6|BRN1L_ARATH RNA-binding protein BRN1 OS=Arabidopsis thaliana OX=3702 GN=BRN1 PE=2 SV=1	XP_020695161.1 RNA-binding protein BRN1 [Dendrobium catenatum]	GO:0000003//reproduction;GO:0002376//immune system process;GO:0003006//developmental process involved in reproduction;GO:0006139//nucleobase-containing compound metabolic process;GO:0006401//RNA catabolic process;GO:0006402//mRNA catabolic process;GO:0006725//cellular aromatic compound metabolic process;GO:0006807//nitrogen compound metabolic process;GO:0006950//response to stress;GO:0006952//def…	GO:0005575//cellular_component;GO:0005622//intracellular anatomical structure;GO:0005623//obsolete cell;GO:0005737//cytoplasm;GO:0044424//obsolete intracellular part;GO:0044464//obsolete cell part;	GO:0003674//molecular_function;GO:0003676//nucleic acid binding;GO:0003723//RNA binding;GO:0003729//mRNA binding;GO:0005488//binding;GO:0097159//organic cyclic compound binding;GO:1901363//heterocyclic compound binding;	-
gene-KFK09_000333	22	1.15479	38	1.911	19	0.974226	24	1.29691	27	1.57502	28	1.58273	17	0.899232	16	0.83392	29	1.45808	39	2.14935	51	2.57785	53	2.71162	CM039718.1	10532099	10580780	-	1443	gene-KFK09_000333	GO:0000003;GO:0002376;GO:0003006;GO:0003674;GO:0003676;GO:0003723;GO:0003729;GO:0005488;GO:0005575;GO:0005622;GO:0005623;GO:0005737;GO:0006139;GO:0006401;GO:0006402;GO:0006725;GO:0006807;GO:0006950;GO:0006952;GO:0006955;GO:0007275;GO:0008150;GO:0008152;GO:0008219;GO:0009056;GO:0009057;GO:0009314;GO:0009416;GO:0009626;GO:0009628;GO:0009648;GO:0009791;GO:0009892;GO:0009966;GO:0009967;GO:0009987;GO:…	K13207	3G7QD	A	sp|Q8LFS6|BRN1L_ARATH RNA-binding protein BRN1 OS=Arabidopsis thaliana OX=3702 GN=BRN1 PE=2 SV=1	XP_020695161.1 RNA-binding protein BRN1 [Dendrobium catenatum]	GO:0000003//reproduction;GO:0002376//immune system process;GO:0003006//developmental process involved in reproduction;GO:0006139//nucleobase-containing compound metabolic process;GO:0006401//RNA catabolic process;GO:0006402//mRNA catabolic process;GO:0006725//cellular aromatic compound metabolic process;GO:0006807//nitrogen compound metabolic process;GO:0006950//response to stress;GO:0006952//def…	GO:0005575//cellular_component;GO:0005622//intracellular anatomical structure;GO:0005623//obsolete cell;GO:0005737//cytoplasm;GO:0044424//obsolete intracellular part;GO:0044464//obsolete cell part;	GO:0003674//molecular_function;GO:0003676//nucleic acid binding;GO:0003723//RNA binding;GO:0003729//mRNA binding;GO:0005488//binding;GO:0097159//organic cyclic compound binding;GO:1901363//heterocyclic compound binding;	-
gene-KFK09_000334	2	0.580411	1	0.278038	3	0.850459	3	0.896285	0	0	1	0.312518	1	0.292448	1	0.288158	3	0.833932	2	0.609395	0	0	3	0.848593	CM039718.1	10699404	10700931	+	261	gene-KFK09_000334	-	-	3M0WS	-	-	XP_020695152.1 uncharacterized protein LOC110108733 [Dendrobium catenatum]	-	-	-	-
gene-KFK09_000335	66	1.82116	67	1.77124	65	1.75204	50	1.42034	62	1.90125	52	1.54517	74	2.05768	57	1.56172	102	2.69592	78	2.25976	90	2.39141	100	2.68953	CM039718.1	10763729	10766473	-	2745	gene-KFK09_000335	GO:0003674;GO:0003676;GO:0003723;GO:0003824;GO:0004518;GO:0004519;GO:0005488;GO:0005575;GO:0005622;GO:0005623;GO:0005737;GO:0006139;GO:0006396;GO:0006725;GO:0006807;GO:0008150;GO:0008152;GO:0009451;GO:0009507;GO:0009536;GO:0009987;GO:0010467;GO:0016070;GO:0016787;GO:0016788;GO:0031425;GO:0034641;GO:0043170;GO:0043226;GO:0043227;GO:0043229;GO:0043231;GO:0043412;GO:0044237;GO:0044238;GO:0044424;GO:…	-	3IFY5	S	sp|O49680|PP324_ARATH Pentatricopeptide repeat-containing protein At4g19220, mitochondrial OS=Arabidopsis thaliana OX=3702 GN=PCMP-E2 PE=3 SV=2	XP_028551632.1 pentatricopeptide repeat-containing protein At4g19220, mitochondrial isoform X1 [Dendrobium catenatum]	GO:0006139//nucleobase-containing compound metabolic process;GO:0006396//RNA processing;GO:0006725//cellular aromatic compound metabolic process;GO:0006807//nitrogen compound metabolic process;GO:0008150//biological_process;GO:0008152//metabolic process;GO:0009451//RNA modification;GO:0009987//cellular process;GO:0010467//gene expression;GO:0016070//RNA metabolic process;GO:0031425//chloroplast R…	GO:0005575//cellular_component;GO:0005622//intracellular anatomical structure;GO:0005623//obsolete cell;GO:0005737//cytoplasm;GO:0009507//chloroplast;GO:0009536//plastid;GO:0043226//organelle;GO:0043227//membrane-bounded organelle;GO:0043229//intracellular organelle;GO:0043231//intracellular membrane-bounded organelle;GO:0044424//obsolete intracellular part;GO:0044444//obsolete cytoplasmic part;G…	GO:0003674//molecular_function;GO:0003676//nucleic acid binding;GO:0003723//RNA binding;GO:0003824//catalytic activity;GO:0004518//nuclease activity;GO:0004519//endonuclease activity;GO:0005488//binding;GO:0016787//hydrolase activity;GO:0016788//hydrolase activity, acting on ester bonds;GO:0097159//organic cyclic compound binding;GO:1901363//heterocyclic compound binding;	-
gene-KFK09_000336	665	29.4043	668	28.2985	640	27.6436	589	26.8117	529	25.9949	560	26.6653	407	18.1354	463	20.328	512	21.6851	607	28.18	582	24.781	615	26.5055	CM039718.1	10773237	10795177	+	1713	gene-KFK09_000336	GO:0001650;GO:0005575;GO:0005622;GO:0005623;GO:0005634;GO:0005654;GO:0005730;GO:0006139;GO:0006355;GO:0006356;GO:0006364;GO:0006396;GO:0006725;GO:0006807;GO:0008150;GO:0008152;GO:0009889;GO:0009891;GO:0009893;GO:0009987;GO:0010467;GO:0010468;GO:0010556;GO:0010557;GO:0010604;GO:0010628;GO:0016070;GO:0016072;GO:0019219;GO:0019222;GO:0022613;GO:0031323;GO:0031325;GO:0031326;GO:0031328;GO:0031974;GO:…	K14546	3KXEQ	S	sp|Q6ZQL4|WDR43_MOUSE WD repeat-containing protein 43 OS=Mus musculus OX=10090 GN=Wdr43 PE=1 SV=2	XP_020695159.1 WD repeat-containing protein 43 isoform X1 [Dendrobium catenatum]	GO:0006139//nucleobase-containing compound metabolic process;GO:0006355//regulation of transcription, DNA-templated;GO:0006356//regulation of transcription by RNA polymerase I;GO:0006364//rRNA processing;GO:0006396//RNA processing;GO:0006725//cellular aromatic compound metabolic process;GO:0006807//nitrogen compound metabolic process;GO:0008150//biological_process;GO:0008152//metabolic process;GO…	GO:0001650//fibrillar center;GO:0005575//cellular_component;GO:0005622//intracellular anatomical structure;GO:0005623//obsolete cell;GO:0005634//nucleus;GO:0005654//nucleoplasm;GO:0005730//nucleolus;GO:0031974//membrane-enclosed lumen;GO:0031981//nuclear lumen;GO:0043226//organelle;GO:0043227//membrane-bounded organelle;GO:0043228//non-membrane-bounded organelle;GO:0043229//intracellular organell…	-	ko03008(Ribosome biogenesis in eukaryotes)
gene-KFK09_000337	0	0	0	0	4	0.155604	18	0.737951	6	0.26554	13	0.557504	22	0.882879	19	0.7513	21	0.801048	153	6.39721	87	3.33628	78	3.02763	CM039718.1	10931784	10957896	-	1902	gene-KFK09_000337	-	-	3KW9E	K	sp|Q2LAJ3|ARF2A_SOLLC Auxin response factor 2A OS=Solanum lycopersicum OX=4081 GN=ARF2A PE=1 SV=1	XP_020695158.1 auxin response factor 2B [Dendrobium catenatum]	-	-	-	-
gene-KFK09_000338	0	0	0	0	0	0	0	0	0	0	0	0	0	0	0	0	0	0	0	0	0	0	0	0	CM039718.1	11108248	11108765	+	339	gene-KFK09_000338	-	-	-	-	-	-	-	-	-	-
gene-KFK09_000339	0	0	0	0	0	0	0	0	0	0	0	0	0	0	0	0	0	0	0	0	0	0	0	0	CM039718.1	11109264	11109716	+	309	gene-KFK09_000339	-	-	-	-	-	XP_020699400.1 uncharacterized protein LOC110111741 [Dendrobium catenatum]	-	-	-	-
gene-KFK09_000340	0	0	0	0	0	0	0	0	0	0	0	0	0	0	0	0	0	0	0	0	0	0	0	0	CM039718.1	11109962	11111984	+	414	gene-KFK09_000340	-	-	-	-	-	XP_028555894.1 uncharacterized protein LOC110111697 [Dendrobium catenatum]	-	-	-	-
gene-KFK09_000341	3	0.578196	3	0.553953	7	1.31789	113	22.4208	66	14.1365	87	18.0568	233	45.2535	342	65.4492	225	41.5374	80	16.1885	127	23.5703	101	18.9735	CM039718.1	11117836	11118228	-	393	gene-KFK09_000341	-	-	3IJ9D	-	-	PKU78240.1 hypothetical protein MA16_Dca018040 [Dendrobium catenatum]	-	-	-	-
gene-KFK09_000342	0	0	0	0	0	0	0	0	0	0	0	0	0	0	0	0	0	0	0	0	0	0	0	0	CM039718.1	11187903	11188391	+	489	gene-KFK09_000342	-	-	KOG0017	L	-	XP_020690393.2 uncharacterized protein LOC110105294 [Dendrobium catenatum]	-	-	-	-
gene-KFK09_000343	2	0.224426	4	0.430031	5	0.548073	5	0.577606	3	0.374116	0	0	4	0.45232	1	0.111421	2	0.214969	0	0	0	0	0	0	CM039718.1	11387406	11391182	+	675	gene-KFK09_000343	-	-	44TGS	-	-	XP_028552651.1 uncharacterized protein LOC110109143 isoform X3 [Dendrobium catenatum]	-	-	-	-
gene-KFK09_000344	2	0.463264	0	0	8	1.81015	11	2.62307	5	1.2871	11	2.74385	26	6.06897	45	10.3499	36	7.98738	36	8.75517	17	3.79188	25	5.64431	CM039718.1	11551762	11552088	+	327	gene-KFK09_000344	-	-	4JR74	-	-	PKU85046.1 hypothetical protein MA16_Dca018383 [Dendrobium catenatum]	-	-	-	-
gene-KFK09_000345	224	15.0413	201	12.931	228	14.9554	185	12.7888	153	11.4175	179	12.9437	244	16.5109	322	21.4693	317	20.3892	211	14.8759	282	18.2345	295	19.3077	CM039718.1	11640735	11700469	-	1128	gene-KFK09_000345	-	K20003	3KQ7T	S	sp|Q3EBC2|ZDHC5_ARATH Probable protein S-acyltransferase 17 OS=Arabidopsis thaliana OX=3702 GN=PAT17 PE=2 SV=1	XP_020682278.1 probable protein S-acyltransferase 17 [Dendrobium catenatum]	-	-	-	-
gene-KFK09_000346	245	62.4821	214	52.2879	206	51.3196	309	81.1274	266	75.3901	281	77.173	196	50.372	278	70.3978	258	63.025	120	32.1318	158	38.802	131	32.5637	CM039718.1	11746564	11747057	+	297	gene-KFK09_000346	GO:0005575;GO:0005622;GO:0005623;GO:0005634;GO:0005694;GO:0043226;GO:0043227;GO:0043228;GO:0043229;GO:0043231;GO:0043232;GO:0044424;GO:0044464	K11251	3GHZZ	B	sp|O65759|H2AX_CICAR Histone H2AX OS=Cicer arietinum OX=3827 GN=HIS2A PE=2 SV=1	XP_020682257.1 histone H2AX [Dendrobium catenatum]	-	GO:0005575//cellular_component;GO:0005622//intracellular anatomical structure;GO:0005623//obsolete cell;GO:0005634//nucleus;GO:0005694//chromosome;GO:0043226//organelle;GO:0043227//membrane-bounded organelle;GO:0043228//non-membrane-bounded organelle;GO:0043229//intracellular organelle;GO:0043231//intracellular membrane-bounded organelle;GO:0043232//intracellular non-membrane-bounded organelle;GO…	-	-
gene-KFK09_000347	12	0.27124	2	0.0433111	8	0.17664	170	3.95585	141	3.54188	102	2.4828	256	5.83116	123	2.76059	251	5.43437	338	8.02143	341	7.42221	396	8.72448	CM039718.1	11906993	11923297	+	3351	gene-KFK09_000347	-	-	3GF5M	S	sp|Q93YU8|NRG2_ARATH Nitrate regulatory gene2 protein OS=Arabidopsis thaliana OX=3702 GN=NRG2 PE=1 SV=1	XP_028554501.1 uncharacterized protein LOC110113759 [Dendrobium catenatum]	-	-	-	-
gene-KFK09_000348	0	0	3	1.0831	0	0	0	0	1	0.418787	1	0.405807	0	0	0	0	0	0	0	0	1	0.362875	0	0	CM039718.1	11928770	11928970	-	201	gene-KFK09_000348	-	-	-	-	-	PKU87533.1 hypothetical protein MA16_Dca018064 [Dendrobium catenatum]	-	-	-	-
gene-KFK09_000349	4	0.211279	4	0.202421	7	0.361178	138	7.50405	108	6.33963	90	5.11928	207	11.0182	256	13.4265	177	8.95517	275	15.2508	246	12.5124	245	12.6135	CM039718.1	11933090	11948521	+	1434	gene-KFK09_000349	-	-	3KRXU	S	sp|Q9AQW1|REL2_ORYSJ Protein ROLLING AND ERECT LEAF 2 OS=Oryza sativa subsp. japonica OX=39947 GN=REL2 PE=2 SV=1	XP_020685582.1 nitrate regulatory gene2 protein [Dendrobium catenatum]	-	-	-	-
gene-KFK09_000350	118	20.5466	119	19.8519	109	18.54	107	19.1805	139	26.8977	123	23.0638	116	20.3544	174	30.0836	152	25.3515	143	26.1431	174	29.1752	188	31.9071	CM039718.1	11982829	12013314	+	435	gene-KFK09_000350	-	-	380WZ	E	sp|Q9LYB4|GPX5_ARATH Probable glutathione peroxidase 5 OS=Arabidopsis thaliana OX=3702 GN=GPX5 PE=1 SV=1	XP_020685583.1 probable glutathione peroxidase 5 [Dendrobium catenatum]	-	-	-	-
gene-KFK09_000351	1401	43.032	1669	49.1142	1729	51.8769	1619	51.194	1720	58.7117	1855	61.3573	2414	74.7194	1653	50.4139	2399	70.5809	2140	69.0129	2290	67.7323	2282	68.319	CM039718.1	12083662	12173099	-	2466	gene-KFK09_000351	-	-	3KRZQ	-	-	XP_020677033.1 uncharacterized protein LOC110095700 [Dendrobium catenatum]	-	-	-	-
gene-KFK09_000352	190	24.3508	199	24.4348	228	28.5443	232	30.6102	268	38.1713	234	32.2956	234	30.2216	282	35.8866	261	32.0408	276	37.1391	290	35.7902	263	32.8539	CM039718.1	12257885	12327011	+	591	gene-KFK09_000352	-	-	3KRTW	S	sp|Q55909|Y305_SYNY3 TVP38/TMEM64 family membrane protein slr0305 OS=Synechocystis sp. (strain PCC 6803 / Kazusa) OX=1111708 GN=slr0305 PE=3 SV=1	XP_020677205.1 uncharacterized protein LOC110095815 [Dendrobium catenatum]	-	-	-	-
gene-KFK09_000353	0	0	0	0	0	0	0	0	0	0	0	0	0	0	0	0	0	0	0	0	0	0	0	0	CM039718.1	12421917	12422585	-	669	gene-KFK09_000353	-	-	KOG1075	E	-	XP_020690945.1 uncharacterized protein LOC110105688, partial [Dendrobium catenatum]	-	-	-	-
gene-KFK09_000354	88	2.93891	81	2.59171	61	1.99003	91	3.1287	78	2.89495	76	2.73329	254	8.5483	312	10.3462	228	7.29359	94	3.29606	103	3.31244	67	2.18097	CM039718.1	12451385	12483896	+	2268	gene-KFK09_000354	GO:0003674;GO:0003824;GO:0004853;GO:0005575;GO:0005622;GO:0005623;GO:0005737;GO:0005829;GO:0006725;GO:0006778;GO:0006779;GO:0006783;GO:0006807;GO:0008150;GO:0008152;GO:0009058;GO:0009507;GO:0009532;GO:0009536;GO:0009570;GO:0009987;GO:0010035;GO:0010038;GO:0016829;GO:0016830;GO:0016831;GO:0018130;GO:0019438;GO:0033013;GO:0033014;GO:0034641;GO:0042168;GO:0042221;GO:0042440;GO:0043226;GO:0043227;GO:…	K01599	3KNCZ	H	sp|Q93ZB6|DCUP1_ARATH Uroporphyrinogen decarboxylase 1, chloroplastic OS=Arabidopsis thaliana OX=3702 GN=HEME1 PE=2 SV=2	XP_020691414.1 uroporphyrinogen decarboxylase 1, chloroplastic isoform X1 [Dendrobium catenatum]	GO:0006725//cellular aromatic compound metabolic process;GO:0006778//porphyrin-containing compound metabolic process;GO:0006779//porphyrin-containing compound biosynthetic process;GO:0006783//heme biosynthetic process;GO:0006807//nitrogen compound metabolic process;GO:0008150//biological_process;GO:0008152//metabolic process;GO:0009058//biosynthetic process;GO:0009987//cellular process;GO:0010035…	GO:0005575//cellular_component;GO:0005622//intracellular anatomical structure;GO:0005623//obsolete cell;GO:0005737//cytoplasm;GO:0005829//cytosol;GO:0009507//chloroplast;GO:0009532//plastid stroma;GO:0009536//plastid;GO:0009570//chloroplast stroma;GO:0043226//organelle;GO:0043227//membrane-bounded organelle;GO:0043229//intracellular organelle;GO:0043231//intracellular membrane-bounded organelle;G…	GO:0003674//molecular_function;GO:0003824//catalytic activity;GO:0004853//uroporphyrinogen decarboxylase activity;GO:0016829//lyase activity;GO:0016830//carbon-carbon lyase activity;GO:0016831//carboxy-lyase activity;	ko00860(Porphyrin metabolism)
gene-KFK09_000355	39	14.0667	27	9.33015	37	13.0363	25	9.28296	22	8.81846	23	8.93354	18	6.54248	21	7.52091	12	4.14583	0	0	6	2.08394	3	1.05468	CM039718.1	12521112	12521321	-	210	gene-KFK09_000355	-	-	-	-	-	-	-	-	-	-
gene-KFK09_000356	32	5.68966	12	2.04416	25	4.34213	27	4.94219	24	4.74232	15	2.87208	30	5.37528	56	9.88665	18	3.06558	22	4.10698	28	4.79404	39	6.75886	CM039718.1	12523138	12523563	-	426	gene-KFK09_000356	GO:0001655;GO:0001889;GO:0005575;GO:0005622;GO:0005623;GO:0005737;GO:0005783;GO:0005789;GO:0005886;GO:0006605;GO:0006612;GO:0006613;GO:0006614;GO:0006620;GO:0006807;GO:0006810;GO:0006886;GO:0007275;GO:0007568;GO:0008104;GO:0008150;GO:0008152;GO:0010259;GO:0012505;GO:0015031;GO:0015833;GO:0016020;GO:0016021;GO:0030176;GO:0031224;GO:0031227;GO:0031984;GO:0032501;GO:0032502;GO:0033036;GO:0033365;GO:…	K09540	3KVPA	AO	sp|Q7XVN7|DJC43_ORYSJ DnaJ protein ERDJ2 OS=Oryza sativa subsp. japonica OX=39947 GN=ERDJ2 PE=3 SV=2	XP_020700687.1 dnaJ protein ERDJ2 [Dendrobium catenatum]	GO:0001655//urogenital system development;GO:0001889//liver development;GO:0006605//protein targeting;GO:0006612//protein targeting to membrane;GO:0006613//cotranslational protein targeting to membrane;GO:0006614//SRP-dependent cotranslational protein targeting to membrane;GO:0006620//posttranslational protein targeting to endoplasmic reticulum membrane;GO:0006807//nitrogen compound metabolic pro…	GO:0005575//cellular_component;GO:0005622//intracellular anatomical structure;GO:0005623//obsolete cell;GO:0005737//cytoplasm;GO:0005783//endoplasmic reticulum;GO:0005789//endoplasmic reticulum membrane;GO:0005886//plasma membrane;GO:0012505//endomembrane system;GO:0016020//membrane;GO:0016021//integral component of membrane;GO:0030176//integral component of endoplasmic reticulum membrane;GO:0031…	-	ko04141(Protein processing in endoplasmic reticulum);ko03060(Protein export)
gene-KFK09_000357	0	0	0	0	0	0	0	0	0	0	0	0	0	0	0	0	0	0	0	0	0	0	0	0	CM039718.1	12533383	12534831	-	1449	gene-KFK09_000357	-	-	3GA49	M	-	XP_020674470.1 uncharacterized protein LOC110093811 [Dendrobium catenatum]	-	-	-	-
gene-KFK09_000358	0	0	0	0	0	0	0	0	0	0	0	0	0	0	0	0	0	0	0	0	0	0	0	0	CM039718.1	12614969	12618538	-	876	gene-KFK09_000358	GO:0001655;GO:0001889;GO:0005575;GO:0005622;GO:0005623;GO:0005737;GO:0005783;GO:0005789;GO:0005886;GO:0006605;GO:0006612;GO:0006613;GO:0006614;GO:0006620;GO:0006807;GO:0006810;GO:0006886;GO:0007275;GO:0007568;GO:0008104;GO:0008150;GO:0008152;GO:0010259;GO:0012505;GO:0015031;GO:0015833;GO:0016020;GO:0016021;GO:0030176;GO:0031224;GO:0031227;GO:0031984;GO:0032501;GO:0032502;GO:0033036;GO:0033365;GO:…	K09540	3I4SG	AO	sp|Q7XVN7|DJC43_ORYSJ DnaJ protein ERDJ2 OS=Oryza sativa subsp. japonica OX=39947 GN=ERDJ2 PE=3 SV=2	XP_020700687.1 dnaJ protein ERDJ2 [Dendrobium catenatum]	GO:0001655//urogenital system development;GO:0001889//liver development;GO:0006605//protein targeting;GO:0006612//protein targeting to membrane;GO:0006613//cotranslational protein targeting to membrane;GO:0006614//SRP-dependent cotranslational protein targeting to membrane;GO:0006620//posttranslational protein targeting to endoplasmic reticulum membrane;GO:0006807//nitrogen compound metabolic pro…	GO:0005575//cellular_component;GO:0005622//intracellular anatomical structure;GO:0005623//obsolete cell;GO:0005737//cytoplasm;GO:0005783//endoplasmic reticulum;GO:0005789//endoplasmic reticulum membrane;GO:0005886//plasma membrane;GO:0012505//endomembrane system;GO:0016020//membrane;GO:0016021//integral component of membrane;GO:0030176//integral component of endoplasmic reticulum membrane;GO:0031…	-	ko04141(Protein processing in endoplasmic reticulum);ko03060(Protein export)
gene-KFK09_000359	1163	42.9916	1200	42.4995	1297	46.835	1107	42.128	982	40.3421	917	36.5042	1262	47.0118	1203	44.1565	1335	47.2704	1680	65.2044	1706	60.7282	1846	66.5133	CM039718.1	12638260	12654349	-	2049	gene-KFK09_000359	GO:0001655;GO:0001889;GO:0005575;GO:0005622;GO:0005623;GO:0005737;GO:0005783;GO:0005789;GO:0005886;GO:0006605;GO:0006612;GO:0006613;GO:0006614;GO:0006620;GO:0006807;GO:0006810;GO:0006886;GO:0007275;GO:0007568;GO:0008104;GO:0008150;GO:0008152;GO:0010259;GO:0012505;GO:0015031;GO:0015833;GO:0016020;GO:0016021;GO:0030176;GO:0031224;GO:0031227;GO:0031984;GO:0032501;GO:0032502;GO:0033036;GO:0033365;GO:…	K09540	3KVPA	AO	sp|Q7XVN7|DJC43_ORYSJ DnaJ protein ERDJ2 OS=Oryza sativa subsp. japonica OX=39947 GN=ERDJ2 PE=3 SV=2	XP_020700687.1 dnaJ protein ERDJ2 [Dendrobium catenatum]	GO:0001655//urogenital system development;GO:0001889//liver development;GO:0006605//protein targeting;GO:0006612//protein targeting to membrane;GO:0006613//cotranslational protein targeting to membrane;GO:0006614//SRP-dependent cotranslational protein targeting to membrane;GO:0006620//posttranslational protein targeting to endoplasmic reticulum membrane;GO:0006807//nitrogen compound metabolic pro…	GO:0005575//cellular_component;GO:0005622//intracellular anatomical structure;GO:0005623//obsolete cell;GO:0005737//cytoplasm;GO:0005783//endoplasmic reticulum;GO:0005789//endoplasmic reticulum membrane;GO:0005886//plasma membrane;GO:0012505//endomembrane system;GO:0016020//membrane;GO:0016021//integral component of membrane;GO:0030176//integral component of endoplasmic reticulum membrane;GO:0031…	-	ko04141(Protein processing in endoplasmic reticulum);ko03060(Protein export)
gene-KFK09_000360	0	0	0	0	0	0	0	0	0	0	0	0	0	0	0	0	0	0	0	0	2	0.0447747	4	0.0906416	CM039718.1	12684859	12691485	-	3258	gene-KFK09_000360	-	-	3GA22	S	-	XP_020679072.2 uncharacterized protein LOC110097164 [Dendrobium catenatum]	-	-	-	-
gene-KFK09_000361	30	2.63915	22	1.85423	26	2.23431	12	1.08679	15	1.46648	7	0.663148	14	1.24112	17	1.48497	8	0.674119	15	1.38547	9	0.762418	12	1.02896	CM039718.1	12695821	12718491	-	861	gene-KFK09_000361	-	-	3M7KV	-	sp|Q8S3D5|LRL2_ARATH Transcription factor LRL2 OS=Arabidopsis thaliana OX=3702 GN=LRL2 PE=2 SV=2	XP_020693336.1 uncharacterized protein LOC110107413 [Dendrobium catenatum]	-	-	-	-
gene-KFK09_000362	0	0	0	0	0	0	0	0	0	0	0	0	0	0	0	0	0	0	0	0	0	0	0	0	CM039718.1	12733913	12734803	-	891	gene-KFK09_000362	-	-	3GK6I	K	sp|Q40703|MADS4_ORYSJ MADS-box transcription factor 4 OS=Oryza sativa subsp. japonica OX=39947 GN=MADS4 PE=1 SV=3	XP_020697043.1 MADS-box transcription factor PHERES 2-like [Dendrobium catenatum]	-	-	-	-
gene-KFK09_000363	72	6.33396	60	5.05699	51	4.38268	62	5.61506	59	5.76817	80	7.57883	68	6.0283	66	5.76516	84	7.07825	39	3.60223	34	2.88024	43	3.68709	CM039718.1	12741712	12821187	+	861	gene-KFK09_000363	-	-	3M7KV	-	sp|Q8S3D5|LRL2_ARATH Transcription factor LRL2 OS=Arabidopsis thaliana OX=3702 GN=LRL2 PE=2 SV=2	XP_020693336.1 uncharacterized protein LOC110107413 [Dendrobium catenatum]	-	-	-	-
gene-KFK09_000364	0	0	0	0	0	0	0	0	0	0	0	0	0	0	0	0	0	0	0	0	0	0	0	0	CM039718.1	12907842	12917353	-	1566	gene-KFK09_000364	-	-	KOG0017	L	sp|P28582|CDPK_DAUCA Calcium-dependent protein kinase OS=Daucus carota OX=4039 PE=2 SV=2	PKU70959.1 Retrovirus-related Pol polyprotein from transposon TNT 1-94 [Dendrobium catenatum]	-	-	-	-
gene-KFK09_000365	11	1.91536	13	2.16869	20	3.40183	4	0.717028	4	0.774034	1	0.187511	10	1.75469	16	2.76631	9	1.50108	2	0.365637	1	0.167673	6	1.01831	CM039718.1	12921429	12921863	+	435	gene-KFK09_000365	GO:0006091;GO:0006119;GO:0006139;GO:0006163;GO:0006725;GO:0006753;GO:0006793;GO:0006796;GO:0006807;GO:0008150;GO:0008152;GO:0009117;GO:0009123;GO:0009126;GO:0009141;GO:0009144;GO:0009150;GO:0009161;GO:0009167;GO:0009199;GO:0009205;GO:0009259;GO:0009987;GO:0015980;GO:0016310;GO:0017144;GO:0019637;GO:0019693;GO:0022900;GO:0022904;GO:0034641;GO:0042773;GO:0044237;GO:0044238;GO:0044281;GO:0045333;GO:…	K02261	3IFUM	C	sp|P05491|COX2_SOYBN Cytochrome c oxidase subunit 2 OS=Glycine max OX=3847 GN=COX2 PE=3 SV=2	AVL84887.1 cytochrome c oxidase subunit 2 [Gastrodia elata]	GO:0006091//generation of precursor metabolites and energy;GO:0006119//oxidative phosphorylation;GO:0006139//nucleobase-containing compound metabolic process;GO:0006163//purine nucleotide metabolic process;GO:0006725//cellular aromatic compound metabolic process;GO:0006753//nucleoside phosphate metabolic process;GO:0006793//phosphorus metabolic process;GO:0006796//phosphate-containing compound me…	-	-	ko00190(Oxidative phosphorylation)
gene-KFK09_000366	62	7.82684	50	6.04732	68	8.38552	37	4.80857	35	4.91028	47	6.38943	36	4.57974	38	4.76324	22	2.66024	23	3.0485	20	2.43126	17	2.09178	CM039718.1	12922104	12928074	+	600	gene-KFK09_000366	GO:0005575;GO:0005622;GO:0005623;GO:0005737;GO:0005739;GO:0005740;GO:0005743;GO:0006091;GO:0006119;GO:0006139;GO:0006163;GO:0006725;GO:0006753;GO:0006793;GO:0006796;GO:0006807;GO:0008150;GO:0008152;GO:0009117;GO:0009123;GO:0009126;GO:0009141;GO:0009144;GO:0009150;GO:0009161;GO:0009167;GO:0009199;GO:0009205;GO:0009259;GO:0009987;GO:0015980;GO:0016020;GO:0016310;GO:0017144;GO:0019637;GO:0019693;GO:…	K02261	3IFUM	C	sp|P05491|COX2_SOYBN Cytochrome c oxidase subunit 2 OS=Glycine max OX=3847 GN=COX2 PE=3 SV=2	KAF8364948.1 hypothetical protein HHK36_033027 [Tetracentron sinense]	GO:0006091//generation of precursor metabolites and energy;GO:0006119//oxidative phosphorylation;GO:0006139//nucleobase-containing compound metabolic process;GO:0006163//purine nucleotide metabolic process;GO:0006725//cellular aromatic compound metabolic process;GO:0006753//nucleoside phosphate metabolic process;GO:0006793//phosphorus metabolic process;GO:0006796//phosphate-containing compound me…	GO:0005575//cellular_component;GO:0005622//intracellular anatomical structure;GO:0005623//obsolete cell;GO:0005737//cytoplasm;GO:0005739//mitochondrion;GO:0005740//mitochondrial envelope;GO:0005743//mitochondrial inner membrane;GO:0016020//membrane;GO:0019866//organelle inner membrane;GO:0031090//organelle membrane;GO:0031966//mitochondrial membrane;GO:0031967//organelle envelope;GO:0031975//enve…	-	ko00190(Oxidative phosphorylation)
gene-KFK09_000367	0	0	0	0	0	0	0	0	0	0	0	0	0	0	0	0	0	0	0	0	0	0	0	0	CM039718.1	13071048	13071938	+	891	gene-KFK09_000367	-	-	3GK6I	K	sp|Q40703|MADS4_ORYSJ MADS-box transcription factor 4 OS=Oryza sativa subsp. japonica OX=39947 GN=MADS4 PE=1 SV=3	XP_020697043.1 MADS-box transcription factor PHERES 2-like [Dendrobium catenatum]	-	-	-	-
gene-KFK09_000368	38	3.34293	36	3.03419	39	3.35146	30	2.71696	35	3.4218	52	4.92624	27	2.39359	59	5.1537	36	3.03354	50	4.61824	47	3.98151	63	5.40202	CM039718.1	13088859	13112685	+	861	gene-KFK09_000368	-	-	3M7KV	-	sp|Q8S3D5|LRL2_ARATH Transcription factor LRL2 OS=Arabidopsis thaliana OX=3702 GN=LRL2 PE=2 SV=2	XP_020693336.1 uncharacterized protein LOC110107413 [Dendrobium catenatum]	-	-	-	-
gene-KFK09_000369	1	0.079147	0	0	1	0.0773144	0	0	0	0	0	0	0	0	5	0.392942	0	0	5	0.415497	5	0.381076	1	0.0771448	CM039718.1	13114502	13115458	+	957	gene-KFK09_000369	-	-	3GK6I	K	sp|Q1PFA4|AGL30_ARATH Agamous-like MADS-box protein AGL30 OS=Arabidopsis thaliana OX=3702 GN=AGL30 PE=1 SV=1	XP_028551790.1 agamous-like MADS-box protein AGL80 [Dendrobium catenatum]	-	-	-	-
gene-KFK09_000370	0	0	0	0	0	0	0	0	0	0	0	0	1	0.0623602	0	0	0	0	0	0	0	0	0	0	CM039718.1	13443312	13444535	+	1224	gene-KFK09_000370	-	-	3KWAG	O	sp|Q8S9J6|ASPA_ARATH Aspartyl protease family protein At5g10770 OS=Arabidopsis thaliana OX=3702 GN=At5g10770 PE=2 SV=1	XP_020705618.1 aspartyl protease family protein At5g10770-like [Dendrobium catenatum]	-	-	-	-
gene-KFK09_000371	0	0	1	0.077282	0	0	0	0	2	0.179289	1	0.086866	165	13.4124	168	13.4559	136	10.5081	271	22.9516	253	19.6521	219	17.2186	CM039718.1	13646651	13696955	+	939	gene-KFK09_000371	-	-	3KPWX	L	sp|Q9KG32|Y283_ALKHC Uncharacterized isomerase BH0283 OS=Alkalihalobacillus halodurans (strain ATCC BAA-125 / DSM 18197 / FERM 7344 / JCM 9153 / C-125) OX=272558 GN=BH0283 PE=3 SV=1	XP_028550309.1 uncharacterized protein LOC110092449 [Dendrobium catenatum]	-	-	-	-
gene-KFK09_000372	0	0	0	0	0	0	0	0	0	0	0	0	0	0	0	0	0	0	0	0	0	0	0	0	CM039718.1	13714716	13715033	+	318	gene-KFK09_000372	-	-	-	-	-	XP_028551790.1 agamous-like MADS-box protein AGL80 [Dendrobium catenatum]	-	-	-	-
gene-KFK09_000373	0	0	0	0	0	0	0	0	2	0.210968	1	0.102214	0	0	0	0	0	0	0	0	1	0.0914009	3	0.277547	CM039718.1	13727914	13728711	+	798	gene-KFK09_000373	-	-	3II45	K	-	XP_028547509.1 agamous-like MADS-box protein AGL66 [Dendrobium catenatum]	-	-	-	-
gene-KFK09_000374	0	0	0	0	0	0	0	0	0	0	0	0	0	0	0	0	0	0	0	0	0	0	0	0	CM039718.1	13730659	13731495	+	837	gene-KFK09_000374	-	-	3GK6I	K	sp|Q7X9I0|AGL65_ARATH Agamous-like MADS-box protein AGL65 OS=Arabidopsis thaliana OX=3702 GN=AGL65 PE=1 SV=1	XP_020697043.1 MADS-box transcription factor PHERES 2-like [Dendrobium catenatum]	-	-	-	-
gene-KFK09_000375	89	9.24717	72	7.16719	63	6.39419	67	7.1666	60	6.92808	68	7.60846	52	5.44459	61	6.29322	42	4.17995	46	5.01811	53	5.30276	35	3.54453	CM039718.1	13745385	13769933	+	729	gene-KFK09_000375	-	-	3KPWX	L	sp|Q9KG32|Y283_ALKHC Uncharacterized isomerase BH0283 OS=Alkalihalobacillus halodurans (strain ATCC BAA-125 / DSM 18197 / FERM 7344 / JCM 9153 / C-125) OX=272558 GN=BH0283 PE=3 SV=1	XP_020702723.1 uncharacterized protein LOC110114249 [Dendrobium catenatum]	-	-	-	-
gene-KFK09_000376	318	28.3704	326	27.8647	339	29.5437	182	16.7159	175	17.3508	204	19.5992	233	20.9478	253	22.4121	244	20.8512	115	10.7721	141	12.1134	122	10.6089	CM039718.1	13781746	13788595	+	849	gene-KFK09_000376	GO:0003674;GO:0005215;GO:0005575;GO:0005623;GO:0005886;GO:0006810;GO:0008150;GO:0016020;GO:0022857;GO:0044464;GO:0051179;GO:0051234;GO:0055085;GO:0071944	-	3KKVV	-	sp|Q93W28|Y4554_ARATH Uncharacterized protein At4g15545 OS=Arabidopsis thaliana OX=3702 GN=At4g15545 PE=1 SV=1	XP_020702710.1 uncharacterized protein At4g15545 isoform X1 [Dendrobium catenatum]	GO:0006810//transport;GO:0008150//biological_process;GO:0051179//localization;GO:0051234//establishment of localization;GO:0055085//transmembrane transport;	GO:0005575//cellular_component;GO:0005623//obsolete cell;GO:0005886//plasma membrane;GO:0016020//membrane;GO:0044464//obsolete cell part;GO:0071944//cell periphery;	GO:0003674//molecular_function;GO:0005215//transporter activity;GO:0022857//transmembrane transporter activity;	-
gene-KFK09_000377	0	0	1	0.366504	3	1.12106	3	1.18147	0	0	2	0.823911	11	4.2405	5	1.89922	1	0.366425	0	0	3	1.10512	3	1.1186	CM039718.1	13822982	13823179	+	198	gene-KFK09_000377	GO:0000226;GO:0000785;GO:0001952;GO:0001953;GO:0003674;GO:0003682;GO:0005102;GO:0005488;GO:0005515;GO:0005575;GO:0005622;GO:0005623;GO:0005634;GO:0005694;GO:0005730;GO:0005737;GO:0005856;GO:0005874;GO:0005881;GO:0006355;GO:0006357;GO:0006810;GO:0006950;GO:0006996;GO:0007010;GO:0007017;GO:0007030;GO:0007162;GO:0007275;GO:0008047;GO:0008092;GO:0008134;GO:0008150;GO:0009605;GO:0009653;GO:0009889;GO:…	-	3KP5F	K	sp|Q8GUL1|AT18G_ARATH Autophagy-related protein 18g OS=Arabidopsis thaliana OX=3702 GN=ATG18G PE=2 SV=1	PKA60875.1 Autophagy-related protein 18h [Apostasia shenzhenica]	GO:0000226//microtubule cytoskeleton organization;GO:0001952//regulation of cell-matrix adhesion;GO:0001953//negative regulation of cell-matrix adhesion;GO:0006355//regulation of transcription, DNA-templated;GO:0006357//regulation of transcription by RNA polymerase II;GO:0006810//transport;GO:0006950//response to stress;GO:0006996//organelle organization;GO:0007010//cytoskeleton organization;GO:0…	GO:0000785//chromatin;GO:0005575//cellular_component;GO:0005622//intracellular anatomical structure;GO:0005623//obsolete cell;GO:0005634//nucleus;GO:0005694//chromosome;GO:0005730//nucleolus;GO:0005737//cytoplasm;GO:0005856//cytoskeleton;GO:0005874//microtubule;GO:0005881//cytoplasmic microtubule;GO:0015630//microtubule cytoskeleton;GO:0031252//cell leading edge;GO:0031974//membrane-enclosed lume…	GO:0003674//molecular_function;GO:0003682//chromatin binding;GO:0005102//signaling receptor binding;GO:0005488//binding;GO:0005515//protein binding;GO:0008047//enzyme activator activity;GO:0008092//cytoskeletal protein binding;GO:0008134//transcription factor binding;GO:0010698//acetyltransferase activator activity;GO:0015631//tubulin binding;GO:0019899//enzyme binding;GO:0030234//enzyme regulato…	-
gene-KFK09_000378	0	0	0	0	0	0	0	0	0	0	0	0	0	0	0	0	0	0	0	0	0	0	0	0	CM039718.1	13846603	13886052	+	2130	gene-KFK09_000378	GO:0000226;GO:0000785;GO:0001952;GO:0001953;GO:0003674;GO:0003682;GO:0005102;GO:0005488;GO:0005515;GO:0005575;GO:0005622;GO:0005623;GO:0005634;GO:0005694;GO:0005730;GO:0005737;GO:0005856;GO:0005874;GO:0005881;GO:0006355;GO:0006357;GO:0006810;GO:0006950;GO:0006996;GO:0007010;GO:0007017;GO:0007030;GO:0007162;GO:0007275;GO:0008047;GO:0008092;GO:0008134;GO:0008150;GO:0009605;GO:0009653;GO:0009889;GO:…	-	3KP5F	K	sp|Q8H1Q5|AT18H_ARATH Autophagy-related protein 18h OS=Arabidopsis thaliana OX=3702 GN=ATG18H PE=2 SV=1	XP_020684473.1 autophagy-related protein 18h [Dendrobium catenatum]	GO:0000226//microtubule cytoskeleton organization;GO:0001952//regulation of cell-matrix adhesion;GO:0001953//negative regulation of cell-matrix adhesion;GO:0006355//regulation of transcription, DNA-templated;GO:0006357//regulation of transcription by RNA polymerase II;GO:0006810//transport;GO:0006950//response to stress;GO:0006996//organelle organization;GO:0007010//cytoskeleton organization;GO:0…	GO:0000785//chromatin;GO:0005575//cellular_component;GO:0005622//intracellular anatomical structure;GO:0005623//obsolete cell;GO:0005634//nucleus;GO:0005694//chromosome;GO:0005730//nucleolus;GO:0005737//cytoplasm;GO:0005856//cytoskeleton;GO:0005874//microtubule;GO:0005881//cytoplasmic microtubule;GO:0015630//microtubule cytoskeleton;GO:0031252//cell leading edge;GO:0031974//membrane-enclosed lume…	GO:0003674//molecular_function;GO:0003682//chromatin binding;GO:0005102//signaling receptor binding;GO:0005488//binding;GO:0005515//protein binding;GO:0008047//enzyme activator activity;GO:0008092//cytoskeletal protein binding;GO:0008134//transcription factor binding;GO:0010698//acetyltransferase activator activity;GO:0015631//tubulin binding;GO:0019899//enzyme binding;GO:0030234//enzyme regulato…	-
gene-KFK09_000379	1150	37.2244	1348	41.804	1316	41.6114	1327	44.2202	1151	41.4046	1194	41.6202	1064	34.7068	947	30.4372	1141	35.3769	1171	39.797	1147	35.7521	1142	36.0304	CM039718.1	13991157	14109836	-	2340	gene-KFK09_000379	GO:0000003;GO:0000184;GO:0000339;GO:0000375;GO:0000377;GO:0000394;GO:0000398;GO:0000956;GO:0001101;GO:0003006;GO:0003674;GO:0003676;GO:0003723;GO:0003729;GO:0005488;GO:0005575;GO:0005622;GO:0005623;GO:0005634;GO:0005845;GO:0005846;GO:0006139;GO:0006396;GO:0006397;GO:0006401;GO:0006402;GO:0006403;GO:0006405;GO:0006406;GO:0006611;GO:0006725;GO:0006807;GO:0006810;GO:0006886;GO:0006913;GO:0007275;GO:…	K12882	3KKWN	A	sp|Q10LJ0|NCBP1_ORYSJ Nuclear cap-binding protein subunit 1 OS=Oryza sativa subsp. japonica OX=39947 GN=ABH1 PE=2 SV=1	XP_020584777.1 LOW QUALITY PROTEIN: nuclear cap-binding protein subunit 1 [Phalaenopsis equestris]	GO:0000003//reproduction;GO:0000184//nuclear-transcribed mRNA catabolic process, nonsense-mediated decay;GO:0000375//RNA splicing, via transesterification reactions;GO:0000377//RNA splicing, via transesterification reactions with bulged adenosine as nucleophile;GO:0000394//RNA splicing, via endonucleolytic cleavage and ligation;GO:0000398//mRNA splicing, via spliceosome;GO:0000956//nuclear-transc…	GO:0005575//cellular_component;GO:0005622//intracellular anatomical structure;GO:0005623//obsolete cell;GO:0005634//nucleus;GO:0005845//mRNA cap binding complex;GO:0005846//nuclear cap binding complex;GO:0032991//protein-containing complex;GO:0034518//RNA cap binding complex;GO:0043226//organelle;GO:0043227//membrane-bounded organelle;GO:0043229//intracellular organelle;GO:0043231//intracellular …	GO:0000339//RNA cap binding;GO:0003674//molecular_function;GO:0003676//nucleic acid binding;GO:0003723//RNA binding;GO:0003729//mRNA binding;GO:0005488//binding;GO:0097159//organic cyclic compound binding;GO:1901363//heterocyclic compound binding;	ko03040(Spliceosome);ko03015(mRNA surveillance pathway);ko03013(Nucleocytoplasmic transport)
gene-KFK09_000380	1036	36.7888	1067	36.3009	1133	39.3017	1580	57.7606	1346	53.1182	1423	54.4163	1898	67.9195	1699	59.9064	2010	68.3683	2124	79.1906	2309	78.9563	2337	80.8885	CM039718.1	14325449	14362852	+	2133	gene-KFK09_000380	GO:0001101;GO:0005575;GO:0005622;GO:0005623;GO:0005634;GO:0005654;GO:0005737;GO:0005886;GO:0006139;GO:0006259;GO:0006260;GO:0006261;GO:0006275;GO:0006725;GO:0006807;GO:0006950;GO:0006970;GO:0008150;GO:0008152;GO:0008156;GO:0008285;GO:0009058;GO:0009059;GO:0009628;GO:0009651;GO:0009719;GO:0009725;GO:0009737;GO:0009889;GO:0009890;GO:0009892;GO:0009987;GO:0010029;GO:0010033;GO:0010187;GO:0010556;GO:…	-	3KMCN	S	sp|B9DHT4|ARIA_ARATH ARM REPEAT PROTEIN INTERACTING WITH ABF2 OS=Arabidopsis thaliana OX=3702 GN=ARIA PE=1 SV=2	XP_020575037.1 ARM REPEAT PROTEIN INTERACTING WITH ABF2 [Phalaenopsis equestris]	GO:0001101//response to acid chemical;GO:0006139//nucleobase-containing compound metabolic process;GO:0006259//DNA metabolic process;GO:0006260//DNA replication;GO:0006261//DNA-dependent DNA replication;GO:0006275//regulation of DNA replication;GO:0006725//cellular aromatic compound metabolic process;GO:0006807//nitrogen compound metabolic process;GO:0006950//response to stress;GO:0006970//respon…	GO:0005575//cellular_component;GO:0005622//intracellular anatomical structure;GO:0005623//obsolete cell;GO:0005634//nucleus;GO:0005654//nucleoplasm;GO:0005737//cytoplasm;GO:0005886//plasma membrane;GO:0016020//membrane;GO:0031261//DNA replication preinitiation complex;GO:0031974//membrane-enclosed lumen;GO:0031981//nuclear lumen;GO:0032991//protein-containing complex;GO:0032993//protein-DNA compl…	-	-
gene-KFK09_000381	380	29.6117	404	30.1619	362	27.5559	368	29.5221	437	37.8446	491	41.2032	442	34.7092	548	42.4019	395	29.4836	450	36.8176	598	44.8733	532	40.4077	CM039718.1	14423797	14442143	-	972	gene-KFK09_000381	GO:0000295;GO:0003674;GO:0005215;GO:0005346;GO:0005347;GO:0005575;GO:0005622;GO:0005623;GO:0005737;GO:0005739;GO:0005740;GO:0005743;GO:0005777;GO:0005778;GO:0005779;GO:0006082;GO:0006629;GO:0006631;GO:0006635;GO:0006725;GO:0006807;GO:0006810;GO:0006811;GO:0006820;GO:0006839;GO:0006855;GO:0006862;GO:0007275;GO:0008150;GO:0008152;GO:0008509;GO:0008514;GO:0009056;GO:0009062;GO:0009791;GO:0009850;GO:…	-	4JG48	C	sp|B6ZJZ9|PNC1_SOYBN Peroxisomal adenine nucleotide carrier 1 OS=Glycine max OX=3847 GN=PNC1 PE=2 SV=1	XP_020684592.1 peroxisomal adenine nucleotide carrier 1 [Dendrobium catenatum]	GO:0006082//organic acid metabolic process;GO:0006629//lipid metabolic process;GO:0006631//fatty acid metabolic process;GO:0006635//fatty acid beta-oxidation;GO:0006725//cellular aromatic compound metabolic process;GO:0006807//nitrogen compound metabolic process;GO:0006810//transport;GO:0006811//ion transport;GO:0006820//anion transport;GO:0006839//mitochondrial transport;GO:0006855//xenobiotic t…	GO:0005575//cellular_component;GO:0005622//intracellular anatomical structure;GO:0005623//obsolete cell;GO:0005737//cytoplasm;GO:0005739//mitochondrion;GO:0005740//mitochondrial envelope;GO:0005743//mitochondrial inner membrane;GO:0005777//peroxisome;GO:0005778//peroxisomal membrane;GO:0005779//integral component of peroxisomal membrane;GO:0016020//membrane;GO:0016021//integral component of membr…	GO:0000295//adenine nucleotide transmembrane transporter activity;GO:0003674//molecular_function;GO:0005215//transporter activity;GO:0005346//purine ribonucleotide transmembrane transporter activity;GO:0005347//ATP transmembrane transporter activity;GO:0008509//anion transmembrane transporter activity;GO:0008514//organic anion transmembrane transporter activity;GO:0015075//ion transmembrane trans…	-
gene-KFK09_000382	39	12.6239	42	13.025	37	11.6993	34	11.33	51	18.3461	23	8.01728	57	18.5929	30	9.6422	52	16.1227	32	10.8754	36	11.2212	36	11.3581	CM039718.1	14560980	14561213	-	234	gene-KFK09_000382	-	-	-	-	-	-	-	-	-	-
gene-KFK09_000383	11	3.26737	17	4.83785	7	2.0311	4	1.22317	11	3.63113	3	0.959613	7	2.0953	21	6.19369	26	7.39747	13	4.05427	23	6.57872	26	7.52752	CM039718.1	14561524	14561859	+	255	gene-KFK09_000383	GO:0005575;GO:0005622;GO:0005623;GO:0005737;GO:0005783;GO:0012505;GO:0043226;GO:0043227;GO:0043229;GO:0043231;GO:0044424;GO:0044444;GO:0044464	-	3KUUM	S	sp|Q0JLS6|RHD3_ORYSJ Protein ROOT HAIR DEFECTIVE 3 OS=Oryza sativa subsp. japonica OX=39947 GN=RHD3 PE=2 SV=1	XP_028556434.1 protein ROOT HAIR DEFECTIVE 3 isoform X1 [Dendrobium catenatum]	-	GO:0005575//cellular_component;GO:0005622//intracellular anatomical structure;GO:0005623//obsolete cell;GO:0005737//cytoplasm;GO:0005783//endoplasmic reticulum;GO:0012505//endomembrane system;GO:0043226//organelle;GO:0043227//membrane-bounded organelle;GO:0043229//intracellular organelle;GO:0043231//intracellular membrane-bounded organelle;GO:0044424//obsolete intracellular part;GO:0044444//obsol…	-	-
gene-KFK09_000384	69	28.5591	54	21.4135	39	15.7683	35	14.9136	55	25.2989	51	22.7318	76	31.6994	134	55.0712	81	32.1132	57	24.7704	60	23.9141	56	22.592	CM039718.1	14564195	14577661	+	183	gene-KFK09_000384	-	-	-	-	-	-	-	-	-	-
gene-KFK09_000385	45	4.65637	43	4.26286	48	4.8518	155	16.5115	160	18.3992	197	21.9518	139	14.4942	143	14.6925	127	12.5876	103	11.1901	121	12.0567	108	10.8926	CM039718.1	14697203	14700075	-	732	gene-KFK09_000385	-	-	3KKZA	D	sp|Q75HV0|CCP31_ORYSJ Cyclin-P3-1 OS=Oryza sativa subsp. japonica OX=39947 GN=CYCP3-1 PE=3 SV=1	XP_020677657.1 cyclin-P3-1 [Dendrobium catenatum]	-	-	-	-
gene-KFK09_000386	0	0	0	0	0	0	0	0	0	0	0	0	0	0	0	0	0	0	0	0	0	0	0	0	CM039718.1	14754076	14754432	+	357	gene-KFK09_000386	-	-	KOG0017	L	sp|Q99315|YG31B_YEAST Transposon Ty3-G Gag-Pol polyprotein OS=Saccharomyces cerevisiae (strain ATCC 204508 / S288c) OX=559292 GN=TY3B-G PE=1 SV=3	PKU83878.1 RNA-directed DNA polymerase [Dendrobium catenatum]	-	-	-	-
gene-KFK09_000387	0	0	1	0.0279	0	0	4	0.119918	5	0.161815	5	0.1568	5	0.14673	0	0	5	0.13947	20	0.611504	25	0.701057	48	1.36245	CM039718.1	14763845	14768249	-	2601	gene-KFK09_000387	GO:0003674;GO:0003774;GO:0003777;GO:0003824;GO:0005575;GO:0005622;GO:0005623;GO:0005856;GO:0005871;GO:0005875;GO:0006928;GO:0007017;GO:0007018;GO:0008150;GO:0009987;GO:0015630;GO:0016462;GO:0016787;GO:0016817;GO:0016818;GO:0016887;GO:0017111;GO:0032991;GO:0043226;GO:0043228;GO:0043229;GO:0043232;GO:0044422;GO:0044424;GO:0044430;GO:0044446;GO:0044464	K10406	3KQMB	Z	sp|Q75HV1|KN14J_ORYSJ Kinesin-like protein KIN-14J OS=Oryza sativa subsp. japonica OX=39947 GN=KIN14J PE=2 SV=1	XP_028552392.1 kinesin-like protein KIN-14J [Dendrobium catenatum]	GO:0006928//movement of cell or subcellular component;GO:0007017//microtubule-based process;GO:0007018//microtubule-based movement;GO:0008150//biological_process;GO:0009987//cellular process;	GO:0005575//cellular_component;GO:0005622//intracellular anatomical structure;GO:0005623//obsolete cell;GO:0005856//cytoskeleton;GO:0005871//kinesin complex;GO:0005875//microtubule associated complex;GO:0015630//microtubule cytoskeleton;GO:0032991//protein-containing complex;GO:0043226//organelle;GO:0043228//non-membrane-bounded organelle;GO:0043229//intracellular organelle;GO:0043232//intracellu…	GO:0003674//molecular_function;GO:0003774//cytoskeletal motor activity;GO:0003777//microtubule motor activity;GO:0003824//catalytic activity;GO:0016462//pyrophosphatase activity;GO:0016787//hydrolase activity;GO:0016817//hydrolase activity, acting on acid anhydrides;GO:0016818//hydrolase activity, acting on acid anhydrides, in phosphorus-containing anhydrides;GO:0016887//ATP hydrolysis activity;G…	-
gene-KFK09_000388	0	0	0	0	0	0	0	0	0	0	0	0	0	0	0	0	0	0	0	0	0	0	0	0	CM039718.1	15314005	15334330	-	5121	gene-KFK09_000388	-	-	KOG1075	E	sp|P14381|YTX2_XENLA Transposon TX1 uncharacterized 149 kDa protein OS=Xenopus laevis OX=8355 PE=4 SV=1	XP_020672717.1 uncharacterized protein LOC110092487 [Dendrobium catenatum]	-	-	-	-
gene-KFK09_000389	0	0	0	0	0	0	0	0	0	0	0	0	0	0	0	0	0	0	0	0	0	0	0	0	CM039718.1	15702799	15703245	-	447	gene-KFK09_000389	-	-	-	-	-	XP_020681034.1 uncharacterized protein LOC110098515 [Dendrobium catenatum]	-	-	-	-
gene-KFK09_000390	488	31.6734	457	28.4177	495	31.3839	425	28.3977	500	36.0652	370	25.861	513	33.5533	628	40.4724	575	35.7476	646	44.0222	816	51.0003	660	41.7534	CM039718.1	15721318	15757500	-	1167	gene-KFK09_000390	GO:0005575;GO:0005622;GO:0005623;GO:0005634;GO:0005681;GO:0032991;GO:0043226;GO:0043227;GO:0043229;GO:0043231;GO:0044422;GO:0044424;GO:0044428;GO:0044446;GO:0044464;GO:0071011;GO:1990904	K12849	3KXJR	S	sp|Q8LB54|PRP38_ARATH Pre-mRNA-splicing factor 38 OS=Arabidopsis thaliana OX=3702 GN=PRP38 PE=1 SV=1	XP_020686428.1 pre-mRNA-splicing factor 38 [Dendrobium catenatum]	-	GO:0005575//cellular_component;GO:0005622//intracellular anatomical structure;GO:0005623//obsolete cell;GO:0005634//nucleus;GO:0005681//spliceosomal complex;GO:0032991//protein-containing complex;GO:0043226//organelle;GO:0043227//membrane-bounded organelle;GO:0043229//intracellular organelle;GO:0043231//intracellular membrane-bounded organelle;GO:0044422//obsolete organelle part;GO:0044424//obsol…	-	ko03040(Spliceosome)
gene-KFK09_000391	280	4.61149	379	5.98026	384	6.17789	388	6.57861	339	6.20477	426	7.55547	347	5.75911	224	3.66315	450	7.09903	516	8.92269	516	8.18351	580	9.31072	CM039718.1	15895712	15922971	+	4599	gene-KFK09_000391	GO:0006139;GO:0006259;GO:0006281;GO:0006725;GO:0006807;GO:0006950;GO:0006974;GO:0008150;GO:0008152;GO:0009266;GO:0009408;GO:0009628;GO:0009987;GO:0010213;GO:0033554;GO:0034641;GO:0043170;GO:0044237;GO:0044238;GO:0044260;GO:0046483;GO:0050896;GO:0051716;GO:0071704;GO:0090304;GO:1901360	K10846	3KMKZ	L	sp|Q9ATY5|UVH3_ARATH DNA repair protein UVH3 OS=Arabidopsis thaliana OX=3702 GN=UVH3 PE=2 SV=1	XP_020674035.1 DNA repair protein UVH3 isoform X1 [Dendrobium catenatum]	GO:0006139//nucleobase-containing compound metabolic process;GO:0006259//DNA metabolic process;GO:0006281//DNA repair;GO:0006725//cellular aromatic compound metabolic process;GO:0006807//nitrogen compound metabolic process;GO:0006950//response to stress;GO:0006974//cellular response to DNA damage stimulus;GO:0008150//biological_process;GO:0008152//metabolic process;GO:0009266//response to tempera…	-	-	ko03420(Nucleotide excision repair)
gene-KFK09_000392	10	0.191999	5	0.0919744	5	0.0937768	5	0.09883	6	0.128025	4	0.0827043	6	0.11609	6	0.114387	6	0.110345	7	0.141111	7	0.129421	8	0.149714	CM039718.1	15963325	15994897	+	3945	gene-KFK09_000392	GO:0006139;GO:0006259;GO:0006281;GO:0006725;GO:0006807;GO:0006950;GO:0006974;GO:0008150;GO:0008152;GO:0009266;GO:0009408;GO:0009628;GO:0009987;GO:0010213;GO:0033554;GO:0034641;GO:0043170;GO:0044237;GO:0044238;GO:0044260;GO:0046483;GO:0050896;GO:0051716;GO:0071704;GO:0090304;GO:1901360	K10846	3KMKZ	L	sp|Q9ATY5|UVH3_ARATH DNA repair protein UVH3 OS=Arabidopsis thaliana OX=3702 GN=UVH3 PE=2 SV=1	XP_020674036.1 DNA repair protein UVH3 isoform X2 [Dendrobium catenatum]	GO:0006139//nucleobase-containing compound metabolic process;GO:0006259//DNA metabolic process;GO:0006281//DNA repair;GO:0006725//cellular aromatic compound metabolic process;GO:0006807//nitrogen compound metabolic process;GO:0006950//response to stress;GO:0006974//cellular response to DNA damage stimulus;GO:0008150//biological_process;GO:0008152//metabolic process;GO:0009266//response to tempera…	-	-	ko03420(Nucleotide excision repair)
gene-KFK09_000393	741	40.938	866	45.8379	804	43.3901	937	53.2927	837	51.3898	852	50.6894	993	55.2842	926	50.7977	1040	55.0358	1207	70.0131	1257	66.8731	1169	62.95	CM039718.1	16188781	16211359	+	1371	gene-KFK09_000393	GO:0000045;GO:0000407;GO:0000422;GO:0003674;GO:0005488;GO:0005543;GO:0005575;GO:0005622;GO:0005623;GO:0005737;GO:0005829;GO:0006464;GO:0006497;GO:0006807;GO:0006914;GO:0006996;GO:0007005;GO:0007033;GO:0008104;GO:0008150;GO:0008152;GO:0008289;GO:0009056;GO:0009058;GO:0009059;GO:0009987;GO:0016020;GO:0016043;GO:0016236;GO:0019538;GO:0019898;GO:0022411;GO:0022607;GO:0032266;GO:0033036;GO:0034045;GO:…	-	3KPNK	S	sp|Q93VB2|AT18A_ARATH Autophagy-related protein 18a OS=Arabidopsis thaliana OX=3702 GN=ATG18A PE=1 SV=1	XP_020687280.1 autophagy-related protein 18a [Dendrobium catenatum]	GO:0000045//autophagosome assembly;GO:0000422//autophagy of mitochondrion;GO:0006464//cellular protein modification process;GO:0006497//protein lipidation;GO:0006807//nitrogen compound metabolic process;GO:0006914//autophagy;GO:0006996//organelle organization;GO:0007005//mitochondrion organization;GO:0007033//vacuole organization;GO:0008104//protein localization;GO:0008150//biological_process;GO:…	GO:0000407//phagophore assembly site;GO:0005575//cellular_component;GO:0005622//intracellular anatomical structure;GO:0005623//obsolete cell;GO:0005737//cytoplasm;GO:0005829//cytosol;GO:0016020//membrane;GO:0019898//extrinsic component of membrane;GO:0034045//phagophore assembly site membrane;GO:0044424//obsolete intracellular part;GO:0044425//obsolete membrane part;GO:0044444//obsolete cytoplasm…	GO:0003674//molecular_function;GO:0005488//binding;GO:0005543//phospholipid binding;GO:0008289//lipid binding;GO:0032266//phosphatidylinositol-3-phosphate binding;GO:0035091//phosphatidylinositol binding;GO:0043167//ion binding;GO:0043168//anion binding;GO:0080025//phosphatidylinositol-3,5-bisphosphate binding;GO:1901981//phosphatidylinositol phosphate binding;GO:1902936//phosphatidylinositol bis…	-
gene-KFK09_000394	5	1.17981	3	0.678204	8	1.84399	10	2.42918	9	2.36008	8	2.03283	11	2.61563	6	1.40578	9	2.03417	6	1.48647	20	4.54442	14	3.21989	CM039718.1	16379594	16379914	+	321	gene-KFK09_000394	GO:0000166;GO:0001882;GO:0001883;GO:0003674;GO:0005488;GO:0005525;GO:0007088;GO:0007346;GO:0008150;GO:0009719;GO:0009725;GO:0009733;GO:0010033;GO:0010564;GO:0010639;GO:0010948;GO:0010965;GO:0017076;GO:0019001;GO:0030071;GO:0032549;GO:0032550;GO:0032553;GO:0032555;GO:0032561;GO:0033043;GO:0033044;GO:0033045;GO:0033046;GO:0033047;GO:0033048;GO:0035639;GO:0036094;GO:0042221;GO:0043167;GO:0043168;GO:…	-	3M0IF	S	sp|Q9LGE3|FLP1_ORYSJ Flowering-promoting factor 1-like protein 1 OS=Oryza sativa subsp. japonica OX=39947 GN=RAA1 PE=1 SV=1	XP_020676424.1 flowering-promoting factor 1-like protein 1 [Dendrobium catenatum]	GO:0007088//regulation of mitotic nuclear division;GO:0007346//regulation of mitotic cell cycle;GO:0008150//biological_process;GO:0009719//response to endogenous stimulus;GO:0009725//response to hormone;GO:0009733//response to auxin;GO:0010033//response to organic substance;GO:0010564//regulation of cell cycle process;GO:0010639//negative regulation of organelle organization;GO:0010948//negative …	-	GO:0000166//nucleotide binding;GO:0001882//nucleoside binding;GO:0001883//purine nucleoside binding;GO:0003674//molecular_function;GO:0005488//binding;GO:0005525//GTP binding;GO:0017076//purine nucleotide binding;GO:0019001//guanyl nucleotide binding;GO:0032549//ribonucleoside binding;GO:0032550//purine ribonucleoside binding;GO:0032553//ribonucleotide binding;GO:0032555//purine ribonucleotide bi…	-
gene-KFK09_000395	0	0	0	0	0	0	0	0	0	0	0	0	0	0	0	0	0	0	0	0	0	0	0	0	CM039718.1	16381674	16430817	+	4794	gene-KFK09_000395	-	-	3GA49	M	sp|P08548|LIN1_NYCCO LINE-1 reverse transcriptase homolog OS=Nycticebus coucang OX=9470 PE=4 SV=1	XP_020681367.1 uncharacterized protein LOC110098784 [Dendrobium catenatum]	-	-	-	-
gene-KFK09_000396	3521	164.931	3560	159.766	3655	167.244	3786	182.573	3190	166.062	3427	172.87	4028	190.138	4059	188.79	4671	209.58	4492	220.922	4955	223.505	5315	242.668	CM039718.1	16487035	16525751	-	1617	gene-KFK09_000396	GO:0003674;GO:0005488;GO:0005515;GO:0005575;GO:0005622;GO:0005623;GO:0005737;GO:0005829;GO:0005832;GO:0006457;GO:0006458;GO:0008150;GO:0009987;GO:0010035;GO:0010038;GO:0032991;GO:0042221;GO:0044183;GO:0044424;GO:0044444;GO:0044445;GO:0044464;GO:0046686;GO:0050896;GO:0051082;GO:0061077;GO:0101031	K09496	3KV3F	O	sp|Q9LV21|TCPD_ARATH T-complex protein 1 subunit delta OS=Arabidopsis thaliana OX=3702 GN=CCT4 PE=1 SV=1	XP_020690497.2 T-complex protein 1 subunit delta [Dendrobium catenatum]	GO:0006457//protein folding;GO:0006458//'de novo' protein folding;GO:0008150//biological_process;GO:0009987//cellular process;GO:0010035//response to inorganic substance;GO:0010038//response to metal ion;GO:0042221//response to chemical;GO:0046686//response to cadmium ion;GO:0050896//response to stimulus;GO:0061077//chaperone-mediated protein folding;	GO:0005575//cellular_component;GO:0005622//intracellular anatomical structure;GO:0005623//obsolete cell;GO:0005737//cytoplasm;GO:0005829//cytosol;GO:0005832//chaperonin-containing T-complex;GO:0032991//protein-containing complex;GO:0044424//obsolete intracellular part;GO:0044444//obsolete cytoplasmic part;GO:0044445//obsolete cytosolic part;GO:0044464//obsolete cell part;GO:0101031//chaperone com…	GO:0003674//molecular_function;GO:0005488//binding;GO:0005515//protein binding;GO:0044183//protein folding chaperone;GO:0051082//unfolded protein binding;	-
gene-KFK09_000397	11	0.535119	5	0.233037	1	0.0475208	88	4.40717	51	2.75722	27	1.41446	449	22.0114	238	11.4963	347	16.1693	1192	60.8832	1242	58.1817	1404	66.5729	CM039718.1	17601973	17603989	+	1557	gene-KFK09_000397	GO:0003674;GO:0003824;GO:0004553;GO:0007275;GO:0007389;GO:0008150;GO:0008810;GO:0009605;GO:0009607;GO:0009624;GO:0016787;GO:0016798;GO:0032501;GO:0032502;GO:0043207;GO:0048856;GO:0050896;GO:0051704;GO:0051707	-	3KR0P	G	sp|O81416|GUN17_ARATH Endoglucanase 17 OS=Arabidopsis thaliana OX=3702 GN=At4g02290 PE=2 SV=1	XP_020696459.1 endoglucanase 3 [Dendrobium catenatum]	GO:0007275//multicellular organism development;GO:0007389//pattern specification process;GO:0008150//biological_process;GO:0009605//response to external stimulus;GO:0009607//response to biotic stimulus;GO:0009624//response to nematode;GO:0032501//multicellular organismal process;GO:0032502//developmental process;GO:0043207//response to external biotic stimulus;GO:0048856//anatomical structure dev…	-	GO:0003674//molecular_function;GO:0003824//catalytic activity;GO:0004553//hydrolase activity, hydrolyzing O-glycosyl compounds;GO:0008810//cellulase activity;GO:0016787//hydrolase activity;GO:0016798//hydrolase activity, acting on glycosyl bonds;	-
gene-KFK09_000398	0	0	0	0	0	0	0	0	0	0	0	0	0	0	0	0	0	0	0	0	0	0	0	0	CM039718.1	17839922	17840659	+	738	gene-KFK09_000398	-	-	3INKC	L	sp|Q94HW2|POLR1_ARATH Retrovirus-related Pol polyprotein from transposon RE1 OS=Arabidopsis thaliana OX=3702 GN=RE1 PE=2 SV=1	PKU73177.1 Retrovirus-related Pol polyprotein from transposon TNT 1-94 [Dendrobium catenatum]	-	-	-	-
gene-KFK09_000399	0	0	0	0	0	0	0	0	0	0	0	0	0	0	0	0	0	0	0	0	0	0	0	0	CM039718.1	17933674	17934303	-	630	gene-KFK09_000399	-	-	3GIQB	S	-	XP_020683638.1 uncharacterized protein LOC110100461 [Dendrobium catenatum]	-	-	-	-
gene-KFK09_000400	0	0	0	0	0	0	0	0	0	0	0	0	0	0	0	0	0	0	0	0	0	0	0	0	CM039718.1	18055407	18056480	-	1074	gene-KFK09_000400	-	-	4JN0G	L	sp|A4FUB7|GIN1_BOVIN Gypsy retrotransposon integrase-like protein 1 OS=Bos taurus OX=9913 GN=GIN1 PE=2 SV=1	XP_020696590.2 uncharacterized protein K02A2.6-like [Dendrobium catenatum]	-	-	-	-
gene-KFK09_000401	0	0	0	0	0	0	0	0	0	0	0	0	0	0	0	0	0	0	1	0.0634179	0	0	0	0	CM039718.1	18545052	18574429	+	1254	gene-KFK09_000401	GO:0000003;GO:0003006;GO:0003674;GO:0003700;GO:0005575;GO:0005622;GO:0005623;GO:0005634;GO:0006355;GO:0007275;GO:0008150;GO:0009791;GO:0009889;GO:0010228;GO:0010468;GO:0010556;GO:0019219;GO:0019222;GO:0022414;GO:0031323;GO:0031326;GO:0032501;GO:0032502;GO:0043226;GO:0043227;GO:0043229;GO:0043231;GO:0044424;GO:0044464;GO:0048608;GO:0048731;GO:0048856;GO:0050789;GO:0050794;GO:0051171;GO:0051252;GO:…	-	3KVBZ	K	sp|Q38796|LUMI_ARATH Homeobox protein LUMINIDEPENDENS OS=Arabidopsis thaliana OX=3702 GN=LD PE=1 SV=2	XP_020698721.1 homeobox protein LUMINIDEPENDENS isoform X2 [Dendrobium catenatum]	GO:0000003//reproduction;GO:0003006//developmental process involved in reproduction;GO:0006355//regulation of transcription, DNA-templated;GO:0007275//multicellular organism development;GO:0008150//biological_process;GO:0009791//post-embryonic development;GO:0009889//regulation of biosynthetic process;GO:0010228//vegetative to reproductive phase transition of meristem;GO:0010468//regulation of ge…	GO:0005575//cellular_component;GO:0005622//intracellular anatomical structure;GO:0005623//obsolete cell;GO:0005634//nucleus;GO:0043226//organelle;GO:0043227//membrane-bounded organelle;GO:0043229//intracellular organelle;GO:0043231//intracellular membrane-bounded organelle;GO:0044424//obsolete intracellular part;GO:0044464//obsolete cell part;	GO:0003674//molecular_function;GO:0003700//DNA-binding transcription factor activity;GO:0140110//transcription regulator activity;	-
gene-KFK09_000402	728	17.0981	890	20.0265	900	20.6483	976	23.5986	769	20.0718	791	20.0061	1157	27.3837	852	19.8692	1329	29.8982	1377	33.9558	1518	34.3317	1560	35.7119	CM039718.1	18607024	18668183	+	3225	gene-KFK09_000402	GO:0000003;GO:0003006;GO:0003674;GO:0003700;GO:0005575;GO:0005622;GO:0005623;GO:0005634;GO:0006355;GO:0007275;GO:0008150;GO:0009791;GO:0009889;GO:0010228;GO:0010468;GO:0010556;GO:0019219;GO:0019222;GO:0022414;GO:0031323;GO:0031326;GO:0032501;GO:0032502;GO:0043226;GO:0043227;GO:0043229;GO:0043231;GO:0044424;GO:0044464;GO:0048608;GO:0048731;GO:0048856;GO:0050789;GO:0050794;GO:0051171;GO:0051252;GO:…	-	3KVBZ	K	sp|Q38796|LUMI_ARATH Homeobox protein LUMINIDEPENDENS OS=Arabidopsis thaliana OX=3702 GN=LD PE=1 SV=2	XP_020698721.1 homeobox protein LUMINIDEPENDENS isoform X2 [Dendrobium catenatum]	GO:0000003//reproduction;GO:0003006//developmental process involved in reproduction;GO:0006355//regulation of transcription, DNA-templated;GO:0007275//multicellular organism development;GO:0008150//biological_process;GO:0009791//post-embryonic development;GO:0009889//regulation of biosynthetic process;GO:0010228//vegetative to reproductive phase transition of meristem;GO:0010468//regulation of ge…	GO:0005575//cellular_component;GO:0005622//intracellular anatomical structure;GO:0005623//obsolete cell;GO:0005634//nucleus;GO:0043226//organelle;GO:0043227//membrane-bounded organelle;GO:0043229//intracellular organelle;GO:0043231//intracellular membrane-bounded organelle;GO:0044424//obsolete intracellular part;GO:0044464//obsolete cell part;	GO:0003674//molecular_function;GO:0003700//DNA-binding transcription factor activity;GO:0140110//transcription regulator activity;	-
gene-KFK09_000403	0	0	1	0.0124816	1	0.0127262	0	0	0	0	1	0.0140294	1	0.0131285	0	0	0	0	0	0	1	0.0125452	2	0.0253965	CM039718.1	18999673	19013757	+	5814	gene-KFK09_000403	-	-	3KRSX	S	sp|O00370|LORF2_HUMAN LINE-1 retrotransposable element ORF2 protein OS=Homo sapiens OX=9606 PE=1 SV=1	XP_028556870.1 uncharacterized protein LOC114581249 [Dendrobium catenatum]	-	-	-	-
gene-KFK09_000404	192	10.336	213	10.9857	240	12.6209	211	11.6938	185	11.0679	197	11.4206	168	9.1139	97	5.18499	179	9.23015	150	8.47826	160	8.29429	155	8.1331	CM039718.1	19013835	19094722	+	1407	gene-KFK09_000404	GO:0003674;GO:0003676;GO:0003723;GO:0003729;GO:0005488;GO:0097159;GO:1901363	-	3KS6Z	K	sp|Q84W91|C3H32_ARATH Zinc finger CCCH domain-containing protein 32 OS=Arabidopsis thaliana OX=3702 GN=At2g47850 PE=2 SV=2	XP_020698724.1 zinc finger CCCH domain-containing protein 5 [Dendrobium catenatum]	-	-	GO:0003674//molecular_function;GO:0003676//nucleic acid binding;GO:0003723//RNA binding;GO:0003729//mRNA binding;GO:0005488//binding;GO:0097159//organic cyclic compound binding;GO:1901363//heterocyclic compound binding;	-
gene-KFK09_000405	452	13.6835	553	16.0392	483	14.2834	558	17.3905	457	15.3751	481	15.681	430	13.1181	348	10.4607	475	13.7739	312	9.91692	295	8.5998	277	8.17356	CM039718.1	19840673	19843174	+	2502	gene-KFK09_000405	GO:0003674;GO:0003824;GO:0004672;GO:0004674;GO:0005488;GO:0005515;GO:0005516;GO:0005575;GO:0005623;GO:0005886;GO:0006464;GO:0006468;GO:0006793;GO:0006796;GO:0006807;GO:0008150;GO:0008152;GO:0009987;GO:0016020;GO:0016301;GO:0016310;GO:0016740;GO:0016772;GO:0016773;GO:0019538;GO:0036211;GO:0043170;GO:0043412;GO:0044237;GO:0044238;GO:0044260;GO:0044267;GO:0044464;GO:0071704;GO:0071944;GO:0140096;GO:…	-	3KRXF	T	sp|Q9XID3|Y1343_ARATH G-type lectin S-receptor-like serine/threonine-protein kinase At1g34300 OS=Arabidopsis thaliana OX=3702 GN=At1g34300 PE=1 SV=1	XP_020702518.1 G-type lectin S-receptor-like serine/threonine-protein kinase At1g34300 [Dendrobium catenatum]	GO:0006464//cellular protein modification process;GO:0006468//protein phosphorylation;GO:0006793//phosphorus metabolic process;GO:0006796//phosphate-containing compound metabolic process;GO:0006807//nitrogen compound metabolic process;GO:0008150//biological_process;GO:0008152//metabolic process;GO:0009987//cellular process;GO:0016310//phosphorylation;GO:0019538//protein metabolic process;GO:00362…	GO:0005575//cellular_component;GO:0005623//obsolete cell;GO:0005886//plasma membrane;GO:0016020//membrane;GO:0044464//obsolete cell part;GO:0071944//cell periphery;	GO:0003674//molecular_function;GO:0003824//catalytic activity;GO:0004672//protein kinase activity;GO:0004674//protein serine/threonine kinase activity;GO:0005488//binding;GO:0005515//protein binding;GO:0005516//calmodulin binding;GO:0016301//kinase activity;GO:0016740//transferase activity;GO:0016772//transferase activity, transferring phosphorus-containing groups;GO:0016773//phosphotransferase a…	-
gene-KFK09_000406	0	0	0	0	0	0	0	0	0	0	0	0	0	0	0	0	0	0	0	0	0	0	0	0	CM039718.1	19886498	19886968	+	471	gene-KFK09_000406	-	-	37R8K	S	-	PKU59251.1 Putative ribonuclease H protein [Dendrobium catenatum]	-	-	-	-
gene-KFK09_000407	0	0	0	0	0	0	0	0	0	0	0	0	0	0	0	0	0	0	0	0	0	0	0	0	CM039718.1	19959397	19963400	+	2709	gene-KFK09_000407	-	-	3GA49	M	sp|P08548|LIN1_NYCCO LINE-1 reverse transcriptase homolog OS=Nycticebus coucang OX=9470 PE=4 SV=1	XP_028547615.1 uncharacterized protein LOC114578541, partial [Dendrobium catenatum]	-	-	-	-
gene-KFK09_000408	717	20.5479	729	20.0159	680	19.0364	762	22.4814	669	21.3068	674	20.8007	828	23.9124	758	21.5696	972	26.682	796	23.9511	888	24.5058	904	25.2517	CM039718.1	20142916	20185558	-	2643	gene-KFK09_000408	-	-	3KQT6	S	-	XP_028550017.1 uncharacterized protein LOC110102088 [Dendrobium catenatum]	-	-	-	-
gene-KFK09_000409	0	0	0	0	0	0	0	0	0	0	0	0	2	0.355846	3	0.525938	4	0.676476	0	0	5	0.850093	3	0.516277	CM039718.1	20487010	20487438	-	429	gene-KFK09_000409	-	-	3M08G	K	sp|O82248|NFYB5_ARATH Nuclear transcription factor Y subunit B-5 OS=Arabidopsis thaliana OX=3702 GN=NFYB5 PE=1 SV=1	XP_028548687.1 transcriptional activator hap3-like [Dendrobium catenatum]	-	-	-	-
gene-KFK09_000410	625	64.938	545	54.2517	534	54.1984	373	39.8976	418	48.2656	412	46.0983	505	52.8753	671	69.2254	588	58.5194	415	45.2721	566	56.6295	621	62.8902	CM039718.1	20613753	20733651	+	729	gene-KFK09_000410	-	-	3KZZT	-	-	XP_020686395.1 uncharacterized protein LOC110102404 isoform X1 [Dendrobium catenatum]	-	-	-	-
gene-KFK09_000411	32	1.41	35	1.47753	54	2.32429	144	6.53209	107	5.23959	81	3.84348	196	8.70301	194	8.48782	217	9.1587	123	5.69035	167	7.08589	123	5.2826	CM039718.1	20891796	20893514	+	1719	gene-KFK09_000411	-	-	3KM7H	-	-	XP_020700393.2 uncharacterized protein LOC110112487 [Dendrobium catenatum]	-	-	-	-
gene-KFK09_000412	3	0.470457	4	0.600976	6	0.919129	5	0.807214	4	0.697111	4	0.675504	17	2.68653	15	2.33569	10	1.50211	13	2.14045	6	0.906061	4	0.611409	CM039718.1	20978929	20979411	+	483	gene-KFK09_000412	-	-	-	-	-	-	-	-	-	-
gene-KFK09_000413	1584	135.11	1613	131.815	1678	139.814	1513	132.859	1459	138.303	1425	130.893	1248	107.273	1240	105.022	1266	103.436	1718	153.858	1796	147.519	1680	139.674	CM039718.1	21243103	21313031	+	888	gene-KFK09_000413	-	-	3M4CE	S	sp|Q06881|BCCP_NOSS1 Biotin carboxyl carrier protein of acetyl-CoA carboxylase OS=Nostoc sp. (strain PCC 7120 / SAG 25.82 / UTEX 2576) OX=103690 GN=accB PE=1 SV=2	XP_020695628.1 uncharacterized protein LOC110109073 isoform X1 [Dendrobium catenatum]	-	-	-	-
gene-KFK09_000414	563	104.519	475	84.4846	509	92.306	420	80.2703	409	84.3825	339	67.7727	451	84.3734	468	86.2693	455	80.9098	499	97.2635	497	88.8484	536	96.9892	CM039718.1	21564495	21608379	-	408	gene-KFK09_000414	GO:0000245;GO:0000375;GO:0000377;GO:0000387;GO:0000398;GO:0000932;GO:0000956;GO:0003674;GO:0003676;GO:0003723;GO:0005488;GO:0005575;GO:0005622;GO:0005623;GO:0005634;GO:0005688;GO:0005737;GO:0006139;GO:0006396;GO:0006397;GO:0006401;GO:0006402;GO:0006725;GO:0006807;GO:0006996;GO:0008150;GO:0008152;GO:0008380;GO:0009056;GO:0009057;GO:0009892;GO:0009987;GO:0010467;GO:0010468;GO:0010605;GO:0010629;GO:…	K12623	3GI7G	A	sp|F4K4E3|LSM4_ARATH Sm-like protein LSM4 OS=Arabidopsis thaliana OX=3702 GN=LSM4 PE=1 SV=1	TKR59123.1 putative U6 snRNA-associated Sm-like protein LSm4 [Populus alba]	GO:0000245//spliceosomal complex assembly;GO:0000375//RNA splicing, via transesterification reactions;GO:0000377//RNA splicing, via transesterification reactions with bulged adenosine as nucleophile;GO:0000387//spliceosomal snRNP assembly;GO:0000398//mRNA splicing, via spliceosome;GO:0000956//nuclear-transcribed mRNA catabolic process;GO:0006139//nucleobase-containing compound metabolic process;G…	GO:0000932//P-body;GO:0005575//cellular_component;GO:0005622//intracellular anatomical structure;GO:0005623//obsolete cell;GO:0005634//nucleus;GO:0005688//U6 snRNP;GO:0005737//cytoplasm;GO:0030532//small nuclear ribonucleoprotein complex;GO:0032991//protein-containing complex;GO:0035770//ribonucleoprotein granule;GO:0036464//cytoplasmic ribonucleoprotein granule;GO:0043226//organelle;GO:0043227//…	GO:0003674//molecular_function;GO:0003676//nucleic acid binding;GO:0003723//RNA binding;GO:0005488//binding;GO:0017069//snRNA binding;GO:0017070//U6 snRNA binding;GO:0097159//organic cyclic compound binding;GO:1901363//heterocyclic compound binding;	ko03040(Spliceosome);ko03018(RNA degradation)
gene-KFK09_000415	1	0.0377397	0	0	0	0	1	0.0388524	1	0.0419413	0	0	6	0.228188	1	0.0374734	1	0.0361495	1	0.0396244	4	0.145367	2	0.0735701	CM039718.1	21615998	21620404	-	2007	gene-KFK09_000415	-	-	4JM10	H	sp|Q99315|YG31B_YEAST Transposon Ty3-G Gag-Pol polyprotein OS=Saccharomyces cerevisiae (strain ATCC 204508 / S288c) OX=559292 GN=TY3B-G PE=1 SV=3	PKU85719.1 RNA-directed DNA polymerase [Dendrobium catenatum]	-	-	-	-
gene-KFK09_000416	0	0	0	0	0	0	0	0	3	1.53048	1	0.494346	5	2.313	1	0.455813	3	1.31913	0	0	0	0	3	1.34232	CM039718.1	21728535	21728699	-	165	gene-KFK09_000416	-	-	-	-	-	-	-	-	-	-
gene-KFK09_000417	854	114.69	778	100.102	795	104.294	653	90.2817	621	92.6833	663	95.8848	621	84.043	882	117.614	618	79.4985	840	118.443	893	115.485	896	117.286	CM039718.1	21788605	21806488	+	564	gene-KFK09_000417	GO:0003674;GO:0003824;GO:0004147;GO:0005488;GO:0005515;GO:0005575;GO:0005622;GO:0005623;GO:0005737;GO:0005739;GO:0005759;GO:0005947;GO:0006950;GO:0007154;GO:0008150;GO:0008270;GO:0009267;GO:0009295;GO:0009314;GO:0009416;GO:0009605;GO:0009628;GO:0009642;GO:0009646;GO:0009743;GO:0009744;GO:0009987;GO:0009991;GO:0010033;GO:0016407;GO:0016417;GO:0016740;GO:0016746;GO:0016747;GO:0019899;GO:0030062;GO:…	-	3KVT4	C	sp|P42791|RL182_ARATH 60S ribosomal protein L18-2 OS=Arabidopsis thaliana OX=3702 GN=RPL18B PE=1 SV=2	XP_020685492.1 60S ribosomal protein L18-2-like [Dendrobium catenatum]	GO:0006950//response to stress;GO:0007154//cell communication;GO:0008150//biological_process;GO:0009267//cellular response to starvation;GO:0009314//response to radiation;GO:0009416//response to light stimulus;GO:0009605//response to external stimulus;GO:0009628//response to abiotic stimulus;GO:0009642//response to light intensity;GO:0009646//response to absence of light;GO:0009743//response to c…	GO:0005575//cellular_component;GO:0005622//intracellular anatomical structure;GO:0005623//obsolete cell;GO:0005737//cytoplasm;GO:0005739//mitochondrion;GO:0005759//mitochondrial matrix;GO:0005947//mitochondrial alpha-ketoglutarate dehydrogenase complex;GO:0009295//nucleoid;GO:0030062//mitochondrial tricarboxylic acid cycle enzyme complex;GO:0031974//membrane-enclosed lumen;GO:0032991//protein-con…	GO:0003674//molecular_function;GO:0003824//catalytic activity;GO:0004147//dihydrolipoamide branched chain acyltransferase activity;GO:0005488//binding;GO:0005515//protein binding;GO:0008270//zinc ion binding;GO:0016407//acetyltransferase activity;GO:0016417//S-acyltransferase activity;GO:0016740//transferase activity;GO:0016746//acyltransferase activity;GO:0016747//acyltransferase activity, trans…	-
gene-KFK09_000418	202	15.9377	142	10.734	186	14.3355	78	6.33562	94	8.24225	76	6.4574	43	3.4189	47	3.68211	58	4.38335	88	7.28989	106	8.05357	105	8.07489	CM039718.1	21811226	21857536	-	960	gene-KFK09_000418	GO:0000287;GO:0001676;GO:0002532;GO:0002538;GO:0002539;GO:0003008;GO:0003013;GO:0003018;GO:0003674;GO:0003824;GO:0004301;GO:0005102;GO:0005488;GO:0005515;GO:0005575;GO:0005622;GO:0005623;GO:0005737;GO:0005777;GO:0005782;GO:0005829;GO:0006082;GO:0006605;GO:0006625;GO:0006629;GO:0006631;GO:0006633;GO:0006690;GO:0006725;GO:0006793;GO:0006796;GO:0006805;GO:0006810;GO:0006873;GO:0006874;GO:0006875;GO:…	-	3KN2M	I	sp|I6YGS0|EPHA_MYCTU Epoxide hydrolase A OS=Mycobacterium tuberculosis (strain ATCC 25618 / H37Rv) OX=83332 GN=ephA PE=1 SV=1	PKA58415.1 Protein PHYLLO, chloroplastic [Apostasia shenzhenica]	GO:0001676//long-chain fatty acid metabolic process;GO:0002532//production of molecular mediator involved in inflammatory response;GO:0002538//arachidonic acid metabolite production involved in inflammatory response;GO:0002539//prostaglandin production involved in inflammatory response;GO:0003008//system process;GO:0003013//circulatory system process;GO:0003018//vascular process in circulatory sy…	GO:0005575//cellular_component;GO:0005622//intracellular anatomical structure;GO:0005623//obsolete cell;GO:0005737//cytoplasm;GO:0005777//peroxisome;GO:0005782//peroxisomal matrix;GO:0005829//cytosol;GO:0031907//microbody lumen;GO:0031974//membrane-enclosed lumen;GO:0042579//microbody;GO:0043226//organelle;GO:0043227//membrane-bounded organelle;GO:0043229//intracellular organelle;GO:0043231//intr…	GO:0000287//magnesium ion binding;GO:0003674//molecular_function;GO:0003824//catalytic activity;GO:0004301//epoxide hydrolase activity;GO:0005102//signaling receptor binding;GO:0005488//binding;GO:0005515//protein binding;GO:0015643//toxic substance binding;GO:0016787//hydrolase activity;GO:0016788//hydrolase activity, acting on ester bonds;GO:0016791//phosphatase activity;GO:0016801//hydrolase a…	-
gene-KFK09_000419	0	0	0	0	0	0	0	0	0	0	0	0	0	0	0	0	0	0	0	0	0	0	0	0	CM039718.1	21906625	21908642	-	1413	gene-KFK09_000419	-	-	3GPGH	S	sp|O00370|LORF2_HUMAN LINE-1 retrotransposable element ORF2 protein OS=Homo sapiens OX=9606 PE=1 SV=1	XP_020671696.2 uncharacterized protein LOC110091790 [Dendrobium catenatum]	-	-	-	-
gene-KFK09_000420	4	0.623405	1	0.149316	2	0.304485	8	1.28357	0	0	0	0	22	3.45522	23	3.55928	27	4.03067	4	0.654536	10	1.50078	5	0.759543	CM039718.1	22061127	22062132	+	486	gene-KFK09_000420	-	-	3GJTT	S	sp|O24248|PRU1_PRUAV Major allergen Pru av 1 OS=Prunus avium OX=42229 GN=PRUA1 PE=1 SV=1	XP_020688340.1 pathogenesis-related protein 1-like [Dendrobium catenatum]	-	-	-	-
gene-KFK09_000421	0	0	0	0	0	0	0	0	0	0	0	0	0	0	0	0	0	0	0	0	0	0	0	0	CM039718.1	22741823	22742701	+	738	gene-KFK09_000421	-	-	KOG1075	E	-	XP_020671991.1 uncharacterized protein LOC110091999 [Dendrobium catenatum]	-	-	-	-
gene-KFK09_000422	0	0	0	0	1	0.101079	0	0	0	0	0	0	0	0	0	0	0	0	0	0	3	0.298926	3	0.302572	CM039718.1	22757695	22759538	-	732	gene-KFK09_000422	GO:0003674;GO:0005215;GO:0005575;GO:0005623;GO:0005886;GO:0005887;GO:0006810;GO:0008150;GO:0008515;GO:0008643;GO:0015144;GO:0015154;GO:0015157;GO:0015766;GO:0015770;GO:0015772;GO:0016020;GO:0016021;GO:0022857;GO:0031224;GO:0031226;GO:0034219;GO:0044425;GO:0044459;GO:0044464;GO:0051119;GO:0051179;GO:0051234;GO:0055085;GO:0071702;GO:0071944	-	3G8PG	U	sp|B8BKP4|SWT14_ORYSI Bidirectional sugar transporter SWEET14 OS=Oryza sativa subsp. indica OX=39946 GN=SWEET14 PE=2 SV=1	XP_020671992.2 bidirectional sugar transporter SWEET14 [Dendrobium catenatum]	GO:0006810//transport;GO:0008150//biological_process;GO:0008643//carbohydrate transport;GO:0015766//disaccharide transport;GO:0015770//sucrose transport;GO:0015772//oligosaccharide transport;GO:0034219//carbohydrate transmembrane transport;GO:0051179//localization;GO:0051234//establishment of localization;GO:0055085//transmembrane transport;GO:0071702//organic substance transport;	GO:0005575//cellular_component;GO:0005623//obsolete cell;GO:0005886//plasma membrane;GO:0005887//integral component of plasma membrane;GO:0016020//membrane;GO:0016021//integral component of membrane;GO:0031224//intrinsic component of membrane;GO:0031226//intrinsic component of plasma membrane;GO:0044425//obsolete membrane part;GO:0044459//obsolete plasma membrane part;GO:0044464//obsolete cell pa…	GO:0003674//molecular_function;GO:0005215//transporter activity;GO:0008515//sucrose transmembrane transporter activity;GO:0015144//carbohydrate transmembrane transporter activity;GO:0015154//disaccharide transmembrane transporter activity;GO:0015157//oligosaccharide transmembrane transporter activity;GO:0022857//transmembrane transporter activity;GO:0051119//sugar transmembrane transporter activi…	-
gene-KFK09_000423	0	0	0	0	0	0	0	0	0	0	0	0	0	0	0	0	0	0	0	0	0	0	0	0	CM039718.1	22932805	22933314	-	510	gene-KFK09_000423	-	-	3GIPU	L	-	PKU69193.1 hypothetical protein MA16_Dca002463 [Dendrobium catenatum]	-	-	-	-
gene-KFK09_000424	0	0	0	0	0	0	0	0	0	0	0	0	0	0	0	0	0	0	0	0	0	0	0	0	CM039718.1	22957617	22958951	+	1008	gene-KFK09_000424	-	-	44TYX	S	-	XP_020684615.2 uncharacterized protein LOC110101165 [Dendrobium catenatum]	-	-	-	-
gene-KFK09_000425	1	0.283684	1	0.27179	2	0.554231	2	0.584096	2	0.630533	5	1.52747	5	1.42938	2	0.563364	2	0.543461	0	0	1	0.273176	1	0.276508	CM039718.1	22970177	22970443	-	267	gene-KFK09_000425	-	-	-	-	-	-	-	-	-	-
gene-KFK09_000426	0	0	1	0.447949	0	0	0	0	0	0	1	0.503501	1	0.471166	4	1.85702	1	0.447852	0	0	0	0	2	0.911452	CM039718.1	22971474	22971635	-	162	gene-KFK09_000426	-	-	-	-	-	PKU62534.1 hypothetical protein MA16_Dca026946 [Dendrobium catenatum]	-	-	-	-
gene-KFK09_000427	16	4.86706	14	4.08012	10	2.97148	0	0	0	0	0	0	0	0	0	0	0	0	12	3.83258	18	5.27262	21	6.22642	CM039718.1	22973747	22975889	+	249	gene-KFK09_000427	-	-	-	-	-	-	-	-	-	-
gene-KFK09_000428	0	0	0	0	0	0	0	0	0	0	0	0	0	0	0	0	0	0	0	0	0	0	0	0	CM039718.1	23506831	23507217	-	387	gene-KFK09_000428	-	-	KOG0017	L	-	PKU84565.1 hypothetical protein MA16_Dca017952 [Dendrobium catenatum]	-	-	-	-
gene-KFK09_000429	1	0.188417	0	0	5	0.920272	1	0.193972	5	1.04697	1	0.202903	1	0.189873	2	0.374175	0	0	2	0.395652	3	0.544313	4	0.734603	CM039718.1	23923148	23923549	-	402	gene-KFK09_000429	-	-	3KZHR	J	sp|P49211|RL321_ARATH 60S ribosomal protein L32-1 OS=Arabidopsis thaliana OX=3702 GN=RPL32A PE=2 SV=2	XP_020684395.1 60S ribosomal protein L32-1 [Dendrobium catenatum]	-	-	-	-
gene-KFK09_000430	0	0	0	0	0	0	0	0	0	0	0	0	1	0.189873	0	0	0	0	0	0	0	0	0	0	CM039718.1	23924054	23924455	-	402	gene-KFK09_000430	GO:0001932;GO:0001934;GO:0003674;GO:0003824;GO:0004672;GO:0004674;GO:0005575;GO:0005622;GO:0005623;GO:0005737;GO:0005938;GO:0006464;GO:0006468;GO:0006793;GO:0006796;GO:0006807;GO:0006950;GO:0007154;GO:0007165;GO:0007346;GO:0008150;GO:0008152;GO:0009653;GO:0009893;GO:0009987;GO:0010562;GO:0010604;GO:0016301;GO:0016310;GO:0016740;GO:0016772;GO:0016773;GO:0019220;GO:0019222;GO:0019538;GO:0023014;GO:…	-	3KT7C	Z	-	XP_028553157.1 uncharacterized protein LOC114580274 isoform X2 [Dendrobium catenatum]	GO:0001932//regulation of protein phosphorylation;GO:0001934//positive regulation of protein phosphorylation;GO:0006464//cellular protein modification process;GO:0006468//protein phosphorylation;GO:0006793//phosphorus metabolic process;GO:0006796//phosphate-containing compound metabolic process;GO:0006807//nitrogen compound metabolic process;GO:0006950//response to stress;GO:0007154//cell communi…	GO:0005575//cellular_component;GO:0005622//intracellular anatomical structure;GO:0005623//obsolete cell;GO:0005737//cytoplasm;GO:0005938//cell cortex;GO:0044424//obsolete intracellular part;GO:0044444//obsolete cytoplasmic part;GO:0044464//obsolete cell part;GO:0071944//cell periphery;GO:0099568//cytoplasmic region;	GO:0003674//molecular_function;GO:0003824//catalytic activity;GO:0004672//protein kinase activity;GO:0004674//protein serine/threonine kinase activity;GO:0016301//kinase activity;GO:0016740//transferase activity;GO:0016772//transferase activity, transferring phosphorus-containing groups;GO:0016773//phosphotransferase activity, alcohol group as acceptor;GO:0140096//catalytic activity, acting on a …	-
gene-KFK09_000431	0	0	0	0	0	0	0	0	0	0	0	0	0	0	0	0	0	0	0	0	0	0	0	0	CM039718.1	23959005	23970157	+	555	gene-KFK09_000431	-	-	KOG0017	L	-	PKU86817.1 Retrovirus-related Pol polyprotein from transposon TNT 1-94 [Dendrobium catenatum]	-	-	-	-
gene-KFK09_000432	325	15.453	349	15.8984	319	14.8166	236	11.5521	256	13.5274	251	12.8521	285	13.6558	345	16.2882	350	15.9405	332	16.5742	341	15.6132	344	15.9427	CM039718.1	24467627	24563659	+	1593	gene-KFK09_000432	-	-	3KNV0	S	sp|Q9FMV3|Y5349_ARATH CBS domain-containing protein CBSCBSPB1 OS=Arabidopsis thaliana OX=3702 GN=CBSCBSPB1 PE=1 SV=1	XP_028547988.1 CBS domain-containing protein CBSCBSPB1 isoform X1 [Dendrobium catenatum]	-	-	-	-
gene-KFK09_000433	0	0	0	0	0	0	0	0	0	0	0	0	0	0	0	0	0	0	0	0	0	0	0	0	CM039718.1	24708819	24710630	+	1812	gene-KFK09_000433	-	-	3KVXG	S	sp|Q9SZL8|FRS5_ARATH Protein FAR1-RELATED SEQUENCE 5 OS=Arabidopsis thaliana OX=3702 GN=FRS5 PE=1 SV=1	XP_028553642.1 protein FAR1-RELATED SEQUENCE 5-like [Dendrobium catenatum]	-	-	-	-
gene-KFK09_000434	0	0	0	0	0	0	0	0	0	0	0	0	0	0	0	0	0	0	0	0	0	0	0	0	CM039718.1	24710662	24710913	-	252	gene-KFK09_000434	-	-	-	-	-	PKU65287.1 hypothetical protein MA16_Dca026166 [Dendrobium catenatum]	-	-	-	-
gene-KFK09_000435	0	0	0	0	0	0	0	0	0	0	0	0	0	0	0	0	0	0	0	0	0	0	0	0	CM039718.1	24711380	24712111	-	732	gene-KFK09_000435	-	-	KOG0778	O	sp|Q9HC62|SENP2_HUMAN Sentrin-specific protease 2 OS=Homo sapiens OX=9606 GN=SENP2 PE=1 SV=3	XP_028547412.1 sentrin-specific protease 2-like, partial [Dendrobium catenatum]	-	-	-	-
gene-KFK09_000436	676	10.9407	702	10.8852	712	11.2566	622	10.3636	469	8.4356	568	9.8996	1446	23.5837	923	14.8329	1581	24.5096	1006	17.0947	1042	16.2396	955	15.0652	CM039718.1	24945449	25020095	+	4680	gene-KFK09_000436	GO:0000325;GO:0001101;GO:0003674;GO:0003824;GO:0005215;GO:0005575;GO:0005622;GO:0005623;GO:0005737;GO:0005773;GO:0005774;GO:0005794;GO:0005886;GO:0005911;GO:0006810;GO:0006855;GO:0006950;GO:0008150;GO:0009414;GO:0009415;GO:0009506;GO:0009605;GO:0009607;GO:0009611;GO:0009624;GO:0009628;GO:0009987;GO:0010035;GO:0010118;GO:0012505;GO:0015399;GO:0015405;GO:0015893;GO:0016020;GO:0016462;GO:0016787;GO:…	-	3KT2M	Q	sp|Q7DM58|AB4C_ARATH ABC transporter C family member 4 OS=Arabidopsis thaliana OX=3702 GN=ABCC4 PE=1 SV=2	XP_020693504.1 ABC transporter C family member 4 [Dendrobium catenatum]	GO:0001101//response to acid chemical;GO:0006810//transport;GO:0006855//xenobiotic transmembrane transport;GO:0006950//response to stress;GO:0008150//biological_process;GO:0009414//response to water deprivation;GO:0009415//response to water;GO:0009605//response to external stimulus;GO:0009607//response to biotic stimulus;GO:0009611//response to wounding;GO:0009624//response to nematode;GO:0009628…	GO:0000325//plant-type vacuole;GO:0005575//cellular_component;GO:0005622//intracellular anatomical structure;GO:0005623//obsolete cell;GO:0005737//cytoplasm;GO:0005773//vacuole;GO:0005774//vacuolar membrane;GO:0005794//Golgi apparatus;GO:0005886//plasma membrane;GO:0005911//cell-cell junction;GO:0009506//plasmodesma;GO:0012505//endomembrane system;GO:0016020//membrane;GO:0030054//cell junction;GO…	GO:0003674//molecular_function;GO:0003824//catalytic activity;GO:0005215//transporter activity;GO:0015399//primary active transmembrane transporter activity;GO:0016462//pyrophosphatase activity;GO:0016787//hydrolase activity;GO:0016817//hydrolase activity, acting on acid anhydrides;GO:0016818//hydrolase activity, acting on acid anhydrides, in phosphorus-containing anhydrides;GO:0016887//ATP hydro…	-
gene-KFK09_000437	1	0.365911	5	1.75285	5	1.7872	4	1.5068	13	5.28643	1	0.394044	6	2.21243	3	1.08999	6	2.10296	8	3.07347	20	7.04714	13	4.63652	CM039718.1	25282653	25282859	-	207	gene-KFK09_000437	-	-	-	-	-	-	-	-	-	-
gene-KFK09_000438	5	1.88417	7	2.52724	7	2.57676	7	2.71561	2	0.837574	6	2.43484	6	2.27848	0	0	4	1.44382	7	2.76957	6	2.17725	8	2.93841	CM039718.1	25297227	25297427	+	201	gene-KFK09_000438	-	-	-	-	-	-	-	-	-	-
gene-KFK09_000439	0	0	0	0	0	0	0	0	0	0	0	0	0	0	0	0	0	0	0	0	0	0	0	0	CM039718.1	25402842	25404101	-	1260	gene-KFK09_000439	-	-	37ZYM	S	-	XP_020694470.1 uncharacterized protein LOC110108248 [Dendrobium catenatum]	-	-	-	-
gene-KFK09_000440	478	6.92397	684	9.49252	671	9.49459	592	8.82813	546	8.78948	620	9.67138	577	8.4226	306	4.40122	618	8.57471	691	10.5092	738	10.2942	714	10.0809	CM039718.1	25573670	25664042	+	5229	gene-KFK09_000440	-	-	3KMCS	S	sp|A0A0P0X9Z7|CWZF7_ORYSJ Cysteine-tryptophan domain-containing zinc finger protein 7 OS=Oryza sativa subsp. japonica OX=39947 GN=CWZF7 PE=1 SV=2	PKU73173.1 hypothetical protein MA16_Dca021364 [Dendrobium catenatum]	-	-	-	-
gene-KFK09_000441	0	0	0	0	3	0.12713	11	0.491263	5	0.241054	4	0.186866	0	0	0	0	3	0.12466	4	0.18219	3	0.125323	0	0	CM039718.1	25686282	25719093	-	1746	gene-KFK09_000441	GO:0003674;GO:0005215;GO:0005575;GO:0005623;GO:0005886;GO:0005887;GO:0006810;GO:0008150;GO:0008643;GO:0015144;GO:0016020;GO:0016021;GO:0022857;GO:0031224;GO:0031226;GO:0034219;GO:0044425;GO:0044459;GO:0044464;GO:0051119;GO:0051179;GO:0051234;GO:0055085;GO:0071702;GO:0071944	K15382	3KMX6	U	sp|A2X5B4|SWT15_ORYSI Bidirectional sugar transporter SWEET15 OS=Oryza sativa subsp. indica OX=39946 GN=SWEET15 PE=3 SV=1	PKU73172.1 Bidirectional sugar transporter SWEET14 [Dendrobium catenatum]	GO:0006810//transport;GO:0008150//biological_process;GO:0008643//carbohydrate transport;GO:0034219//carbohydrate transmembrane transport;GO:0051179//localization;GO:0051234//establishment of localization;GO:0055085//transmembrane transport;GO:0071702//organic substance transport;	GO:0005575//cellular_component;GO:0005623//obsolete cell;GO:0005886//plasma membrane;GO:0005887//integral component of plasma membrane;GO:0016020//membrane;GO:0016021//integral component of membrane;GO:0031224//intrinsic component of membrane;GO:0031226//intrinsic component of plasma membrane;GO:0044425//obsolete membrane part;GO:0044459//obsolete plasma membrane part;GO:0044464//obsolete cell pa…	GO:0003674//molecular_function;GO:0005215//transporter activity;GO:0015144//carbohydrate transmembrane transporter activity;GO:0022857//transmembrane transporter activity;GO:0051119//sugar transmembrane transporter activity;	-
gene-KFK09_000442	350	59.3071	376	61.0414	352	58.265	299	52.159	272	51.2213	229	41.7872	290	49.5199	303	50.9807	307	49.8288	333	59.2443	343	55.968	353	58.3023	CM039718.1	26045663	26086368	+	447	gene-KFK09_000442	GO:0000245;GO:0000375;GO:0000377;GO:0000387;GO:0000398;GO:0000932;GO:0000956;GO:0003674;GO:0003676;GO:0003723;GO:0005488;GO:0005575;GO:0005622;GO:0005623;GO:0005634;GO:0005688;GO:0005737;GO:0006139;GO:0006396;GO:0006397;GO:0006401;GO:0006402;GO:0006725;GO:0006807;GO:0006996;GO:0008150;GO:0008152;GO:0008380;GO:0009056;GO:0009057;GO:0009892;GO:0009987;GO:0010467;GO:0010468;GO:0010605;GO:0010629;GO:…	-	3GI7G	A	sp|Q9LGE6|LSM4_ORYSJ Probable U6 snRNA-associated Sm-like protein LSm4 OS=Oryza sativa subsp. japonica OX=39947 GN=Os01g0256900 PE=2 SV=1	XP_020675141.1 probable U6 snRNA-associated Sm-like protein LSm4 [Dendrobium catenatum]	GO:0000245//spliceosomal complex assembly;GO:0000375//RNA splicing, via transesterification reactions;GO:0000377//RNA splicing, via transesterification reactions with bulged adenosine as nucleophile;GO:0000387//spliceosomal snRNP assembly;GO:0000398//mRNA splicing, via spliceosome;GO:0000956//nuclear-transcribed mRNA catabolic process;GO:0006139//nucleobase-containing compound metabolic process;G…	GO:0000932//P-body;GO:0005575//cellular_component;GO:0005622//intracellular anatomical structure;GO:0005623//obsolete cell;GO:0005634//nucleus;GO:0005688//U6 snRNP;GO:0005737//cytoplasm;GO:0030532//small nuclear ribonucleoprotein complex;GO:0032991//protein-containing complex;GO:0035770//ribonucleoprotein granule;GO:0036464//cytoplasmic ribonucleoprotein granule;GO:0043226//organelle;GO:0043227//…	GO:0003674//molecular_function;GO:0003676//nucleic acid binding;GO:0003723//RNA binding;GO:0005488//binding;GO:0017069//snRNA binding;GO:0017070//U6 snRNA binding;GO:0097159//organic cyclic compound binding;GO:1901363//heterocyclic compound binding;	-
gene-KFK09_000443	50	7.51425	50	7.19919	49	7.19346	92	14.2339	82	13.6953	86	13.9182	53	8.02665	59	8.80424	47	6.76577	32	5.04928	45	6.51232	47	6.88472	CM039718.1	26584248	26584751	+	504	gene-KFK09_000443	-	-	3M05K	S	sp|Q9M015|Y5161_ARATH Uncharacterized protein At5g01610 OS=Arabidopsis thaliana OX=3702 GN=At5g01610 PE=1 SV=1	XP_020683312.1 uncharacterized protein LOC110100230 [Dendrobium catenatum]	-	-	-	-
gene-KFK09_000444	0	0	0	0	0	0	0	0	0	0	2	0.472853	0	0	0	0	0	0	0	0	0	0	0	0	CM039718.1	26590701	26591045	-	345	gene-KFK09_000444	-	-	2SGP8	-	-	XP_028549836.1 putative ribosome biogenesis ATPase nvl isoform X2 [Dendrobium catenatum]	-	-	-	-
gene-KFK09_000445	0	0	0	0	0	0	0	0	0	0	0	0	0	0	0	0	0	0	0	0	1	0.264268	0	0	CM039718.1	26591984	26592259	-	276	gene-KFK09_000445	-	-	44SVG	S	-	PKU60028.1 Putative ribonuclease H protein [Dendrobium catenatum]	-	-	-	-
gene-KFK09_000446	0	0	0	0	0	0	5	0.37026	0	0	0	0	0	0	0	0	0	0	0	0	0	0	0	0	CM039718.1	26634986	26636038	+	1053	gene-KFK09_000446	-	-	37ZYM	S	-	XP_028547615.1 uncharacterized protein LOC114578541, partial [Dendrobium catenatum]	-	-	-	-
gene-KFK09_000447	2	0.504958	5	1.20946	3	0.739899	1	0.259923	12	3.36705	13	3.53458	5	1.27215	8	2.00558	13	3.14392	3	0.795261	1	0.243126	1	0.246092	CM039718.1	26669597	26669896	-	300	gene-KFK09_000447	-	-	3INKC	L	sp|P04146|COPIA_DROME Copia protein OS=Drosophila melanogaster OX=7227 GN=GIP PE=1 SV=3	PKU64856.1 Retrovirus-related Pol polyprotein from transposon TNT 1-94 [Dendrobium catenatum]	-	-	-	-
gene-KFK09_000448	3	0.670298	0	0	0	0	3	0.690061	8	1.98646	3	0.721833	15	3.37739	2	0.443712	6	1.28411	2	0.469181	1	0.215156	3	0.653341	CM039718.1	26672005	26672343	-	339	gene-KFK09_000448	-	-	-	-	-	XP_020683117.1 uncharacterized protein LOC110100068 [Dendrobium catenatum]	-	-	-	-
gene-KFK09_000449	0	0	1	0.22192	1	0.226269	0	0	0	0	3	0.748322	4	0.933687	0	0	12	2.66246	2	0.486398	1	0.223052	1	0.225772	CM039718.1	26673900	26674226	+	327	gene-KFK09_000449	-	-	-	-	-	PKU80588.1 hypothetical protein MA16_Dca011712 [Dendrobium catenatum]	-	-	-	-
gene-KFK09_000450	0	0	4	0.649376	3	0.496577	3	0.523334	1	0.188314	5	0.912384	0	0	0	0	2	0.324618	2	0.355822	2	0.326344	3	0.495487	CM039718.1	26689550	26689996	-	447	gene-KFK09_000450	-	-	3GIPU	L	-	PKU69193.1 hypothetical protein MA16_Dca002463 [Dendrobium catenatum]	-	-	-	-
gene-KFK09_000451	4	1.34655	14	4.51533	12	3.94613	38	13.1694	18	6.73409	14	5.07529	96	32.567	81	27.0753	121	39.0169	36	12.7242	31	10.0492	26	8.53119	CM039718.1	26706832	26707056	-	225	gene-KFK09_000451	-	-	-	-	-	-	-	-	-	-
gene-KFK09_000452	275	28.2243	273	26.8442	283	28.3728	285	30.113	254	28.9712	210	23.2102	391	40.4399	443	45.1459	362	35.5879	389	41.9182	414	40.9164	384	38.4144	CM039718.1	26717378	26799869	-	738	gene-KFK09_000452	GO:0000375;GO:0000377;GO:0000398;GO:0003674;GO:0003676;GO:0003723;GO:0005488;GO:0005515;GO:0005575;GO:0005622;GO:0005623;GO:0005634;GO:0005654;GO:0005681;GO:0005685;GO:0005730;GO:0005737;GO:0005829;GO:0006139;GO:0006396;GO:0006397;GO:0006725;GO:0006807;GO:0008150;GO:0008152;GO:0008380;GO:0009987;GO:0010467;GO:0016070;GO:0016071;GO:0017069;GO:0030532;GO:0030619;GO:0031974;GO:0031981;GO:0032991;GO:…	K11091	3KUPM	A	sp|A2Y0J7|RU1A_ORYSI U1 small nuclear ribonucleoprotein A OS=Oryza sativa subsp. indica OX=39946 GN=OsI_18512 PE=3 SV=1	XP_020598556.1 U1 small nuclear ribonucleoprotein A [Phalaenopsis equestris]	GO:0000375//RNA splicing, via transesterification reactions;GO:0000377//RNA splicing, via transesterification reactions with bulged adenosine as nucleophile;GO:0000398//mRNA splicing, via spliceosome;GO:0006139//nucleobase-containing compound metabolic process;GO:0006396//RNA processing;GO:0006397//mRNA processing;GO:0006725//cellular aromatic compound metabolic process;GO:0006807//nitrogen compo…	GO:0005575//cellular_component;GO:0005622//intracellular anatomical structure;GO:0005623//obsolete cell;GO:0005634//nucleus;GO:0005654//nucleoplasm;GO:0005681//spliceosomal complex;GO:0005685//U1 snRNP;GO:0005730//nucleolus;GO:0005737//cytoplasm;GO:0005829//cytosol;GO:0030532//small nuclear ribonucleoprotein complex;GO:0031974//membrane-enclosed lumen;GO:0031981//nuclear lumen;GO:0032991//protein…	GO:0003674//molecular_function;GO:0003676//nucleic acid binding;GO:0003723//RNA binding;GO:0005488//binding;GO:0005515//protein binding;GO:0017069//snRNA binding;GO:0030619//U1 snRNA binding;GO:0035613//RNA stem-loop binding;GO:0035614//snRNA stem-loop binding;GO:0042802//identical protein binding;GO:0097159//organic cyclic compound binding;GO:1901363//heterocyclic compound binding;	ko03040(Spliceosome)
gene-KFK09_000453	0	0	0	0	0	0	0	0	1	0.561175	0	0	0	0	0	0	0	0	0	0	0	0	0	0	CM039718.1	26924799	26924948	-	150	gene-KFK09_000453	-	-	-	-	-	-	-	-	-	-
[truncated: 28,594 more rows]

## Sheet: TableS3
Table S3. The number of DEGs between groups.
Control	Treat	Up-regulated	Down-regulated	Total
CK	D60	3257	2974	6231
D20	D60	1868	2551	4419
D20	D40	1613	2400	4013
D40	D60	1830	1581	3411
CK	D20	2644	1783	4427
CK	D40	2657	2500	5157

## Sheet: TableS4
Table S4. The most common 718 DEGs between groups.
Gene ID	Chromosome	Start Site	End Site	Direction	Length	Name	GO	KEGG	eggNOG	eggNOG_Category	Swissprot	Description	BP	CC	MF	Pathway
gene-KFK09_029408	JAGYWB010000046.1	54750	55331	+	582	gene-KFK09_029408	-	-	4JTXP	-	sp|Q6CQE5|TAR1_KLULA Protein TAR1 OS=Kluyveromyces lactis (strain ATCC 8585 / CBS 2359 / DSM 70799 / NBRC 1267 / NRRL Y-1140 / WM37) OX=284590 GN=TAR1-A PE=4 SV=2	PKU62884.1 hypothetical protein MA16_Dca027451 [Dendrobium catenatum]	-	-	-	-
gene-KFK09_029398	JAGYWB010000045.1	52614	52874	-	261	gene-KFK09_029398	-	-	3ITZH	-	-	PKU71003.1 hypothetical protein MA16_Dca020991 [Dendrobium catenatum]	-	-	-	-
gene-KFK09_029387	JAGYWB010000045.1	28214	28600	-	387	gene-KFK09_029387	-	-	3I1A9	-	-	PKU87288.1 hypothetical protein MA16_Dca009436 [Dendrobium catenatum]	-	-	-	-
gene-KFK09_029382	JAGYWB010000045.1	14059	14442	-	384	gene-KFK09_029382	-	-	3GIK7	-	sp|Q8TGM7|ART2_YEAST Putative uncharacterized protein ART2 OS=Saccharomyces cerevisiae (strain ATCC 204508 / S288c) OX=559292 GN=ART2 PE=5 SV=1	XP_020674965.1 uncharacterized protein LOC110094146 [Dendrobium catenatum]	-	-	-	-
[truncated: 714 more rows]

## Sheet: TableS5
Table S5. The identified metabolites in dendrobium across different drought stress conditions.
[truncated: 476 more rows]

[truncated: 4 more sheets: TableS6, TableS7, TableS8, TableS9]
